# Supplementary material for: The New Variation in the Promoter Region of FLOWERING LOCUS T Is Involved in Flowering in Brassica rapa
Source: Genes (Basel). 2022 Jun 27;13(7):1162. doi: 10.3390/genes13071162 (PMC9317459; doi:10.3390/genes13071162)
Supplement: Supplementary file 1 [file genes-13-01162-s001.zip]

Archive with 1 entries (1 files):
- genes-1780219-supplementary.xlsx
