# Supplementary material for: The New Variation in the Promoter Region of FLOWERING LOCUS T Is Involved in Flowering in Brassica rapa
Source: Genes (Basel). 2022 Jun 27;13(7):1162. doi: 10.3390/genes13071162 (PMC9317459; doi:10.3390/genes13071162)
Supplement: Supplementary file 1 [file genes-13-01162-s001.zip › genes-1780219-supplementary.xlsx]

## Sheet: Table S1
Table S1 Summary of primer sequences information.
Purpose	Name	Forward primer	Reverse primer
Promoter activity assay	QCFT-pF6/QCFT-pR1	ACCAAGTCGGGTAACAAGTA	CCCCTATCACTCCCCCTACC
qRT-PCR	FT-qF/qR	TCTTGTGGTAGGGGGAGTGA	GTCACCTCTCTTTGGCCGTA
qRT-PCR	qBcPP2A-F/R (Reference gene)	AGGCTACACGTTCGGACAAG	TGGGGCACTAAACACAGTCA
Intronic variant detection	BrFTF5-1/R5-1	CAAGTCCTAGCAACCCGCAC	GCGCGTCTTTGAAAGTTTGG
Promoter region variation detection	pFT2F/2R	GCCGGGTACTTGACCCGTGC	CGAGTCAATTCACCCCGCGC

## Sheet: Table S2
Table S2 The Δ(SNP-index) value on Chromosome 7 in the 1-F2 population.
Chromosome	Position	Reference base	Consensus base E1	SNP-index E1	Consensus base L1	SNP-index L1	Delta (SNP-index)	0.95%	99%
A07	21100541	C	Y	0.8	Y	0.19	0.61	0.346154	0.461538
A07	21101194	T	W	0.67	T	0.05	0.62	0.4	0.5
A07	21101296	C	Y	0.6	Y	0.13	0.47	0.347826	0.478261
A07	21102247	C	Y	0.3	Y	0.84	-0.54	0.368421	0.526316
A07	21102747	A	R	0.42	R	0.14	0.28	0.368421	0.526316
A07	21102748	C	S	0.42	S	0.14	0.28	0.368421	0.526316
A07	21103712	A	R	0.85	R	0.19	0.66	0.346154	0.461538
A07	21103982	T	Y	0.75	T	0.11	0.64	0.321429	0.428571
A07	21104233	C	Y	0.68	C	0.08	0.6	0.36	0.44
A07	21105446	T	Y	0.42	T	0.06	0.36	0.428571	0.571429
A07	21107973	C	Y	0.5	C	0.04	0.46	0.363636	0.454545
A07	21108909	T	Y	0.77	Y	0.19	0.58	0.363636	0.454545
A07	21109317	T	Y	0.61	T	0.08	0.53	0.388889	0.5
A07	21109466	A	W	0.75	W	0.18	0.57	0.375	0.5
A07	21109719	T	W	0.78	W	0.14	0.64	0.363636	0.454545
A07	21109721	C	Y	0.78	C	0.14	0.64	0.363636	0.454545
A07	21109859	C	Y	0.61	Y	0.26	0.35	0.333333	0.444444
A07	21114831	G	A	0.92	A	1	-0.08	0.428571	0.571429
A07	21115630	G	R	0.66	G	0.06	0.6	0.388889	0.5
A07	21115978	G	R	0.8	R	0.33	0.47	0.388889	0.5
A07	21116079	C	Y	0.72	Y	0.38	0.34	0.375	0.5
A07	21116094	A	R	0.67	R	0.29	0.38	0.4	0.533333
A07	21116224	A	M	0.76	M	0.25	0.51	0.380952	0.47619
A07	21116440	G	G	0.08	R	0.52	-0.44	0.461538	0.538462
A07	21116450	G	A	1	A	1	0	0.416667	0.583333
A07	21116870	G	R	0.23	R	0.81	-0.58	0.363636	0.454545
A07	21116960	G	R	0.68	R	0.24	0.44	0.368421	0.526316
A07	21117326	C	M	0.27	M	0.87	-0.6	0.3125	0.4375
A07	21117338	A	R	0.77	A	0.09	0.68	0.314286	0.4
A07	21117894	T	Y	0.78	Y	0.18	0.6	0.363636	0.454545
A07	21122499	G	R	0.39	R	0.14	0.25	0.314286	0.4
A07	21123545	G	R	0.38	R	0.25	0.13	0.288462	0.384615
A07	21124154	G	C	0.97	C	1	-0.03	0.333333	0.424242
A07	21124467	C	Y	0.38	Y	0.43	-0.05	0.311111	0.377778
A07	21124585	C	Y	0.56	Y	0.51	0.05	0.295455	0.386364
A07	21124673	G	K	0.41	K	0.4	0.01	0.314286	0.4
A07	21124895	G	R	0.25	R	0.38	-0.13	0.305556	0.388889
A07	21125097	C	Y	0.38	Y	0.43	-0.05	0.292683	0.414634
A07	21125164	A	R	0.48	R	0.38	0.1	0.323529	0.441176
A07	21125247	T	Y	0.4	Y	0.33	0.07	0.305556	0.388889
A07	21125258	A	W	0.4	W	0.33	0.07	0.307692	0.410256
A07	21125307	T	K	0.29	K	0.34	-0.05	0.276596	0.382979
A07	21125328	A	W	0.27	W	0.33	-0.06	0.302326	0.395349
A07	21130668	A	W	0.69	A	0.03	0.66	0.3125	0.4375
A07	21131683	G	A	1	A	1	0	0.461538	0.538462
A07	21135814	C	T	1	T	1	0	0.363636	0.454545
A07	21135887	G	A	1	A	1	0	0.333333	0.458333
A07	21135908	A	G	1	G	1	0	0.347826	0.478261
A07	21137218	C	Y	0.26	Y	0.87	-0.61	0.333333	0.433333
A07	21141672	G	A	0.94	R	0.17	0.77	0.416667	0.583333
A07	21141744	T	K	0.68	K	0.16	0.52	0.375	0.5
A07	21142243	C	Y	0.69	Y	0.13	0.56	0.347826	0.478261
A07	21142624	G	S	0.42	G	0.02	0.4	0.380952	0.47619
A07	21142717	A	R	0.54	A	0	0.54	0.333333	0.458333
A07	21144585	T	Y	0.16	Y	0.86	-0.7	0.363636	0.454545
A07	21147026	A	R	0.31	R	0.87	-0.56	0.292683	0.414634
A07	21150558	C	Y	0.33	T	0.91	-0.58	0.380952	0.47619
A07	21152648	T	Y	0.28	Y	0.89	-0.61	0.3125	0.4375
A07	21158712	C	M	0.4	A	0.97	-0.57	0.4	0.5
A07	21158746	C	S	0.44	G	0.97	-0.53	0.388889	0.5
A07	21158903	T	Y	0.3	Y	0.78	-0.48	0.5	0.6
A07	21159025	G	S	0.31	S	0.77	-0.46	0.344828	0.413793
A07	21159100	G	K	0.37	K	0.72	-0.35	0.344828	0.413793
A07	21159516	A	R	0.17	R	0.76	-0.59	0.380952	0.47619
A07	21159553	C	Y	0.17	Y	0.75	-0.58	0.375	0.5
A07	21159556	T	Y	0.17	Y	0.72	-0.55	0.388889	0.5
A07	21159832	T	Y	0.44	C	0.84	-0.4	0.388889	0.5
A07	21159906	C	Y	0.13	Y	0.6	-0.47	0.5	0.6
A07	21159908	A	W	0.13	W	0.6	-0.47	0.5	0.6
A07	21159912	T	W	0.13	W	0.6	-0.47	0.5	0.6
A07	21159946	T	W	0.15	W	0.63	-0.48	0.454545	0.545455
A07	21159961	A	A	0.12	R	0.75	-0.63	0.375	0.5
A07	21160015	C	S	0.26	S	0.82	-0.56	0.411765	0.529412
A07	21160028	G	R	0.27	R	0.78	-0.51	0.368421	0.526316
A07	21160109	C	Y	0.27	Y	0.63	-0.36	0.368421	0.526316
A07	21160123	A	R	0.28	R	0.6	-0.32	0.4	0.5
A07	21160168	G	R	0.25	R	0.63	-0.38	0.368421	0.526316
A07	21160202	G	R	0.23	R	0.62	-0.39	0.461538	0.538462
A07	21160288	T	W	0.24	A	0.95	-0.71	0.411765	0.529412
A07	21160368	G	R	0.62	A	0.95	-0.33	0.5	0.625
A07	21160408	A	R	0.61	G	0.94	-0.33	0.461538	0.538462
A07	21160431	A	M	0.58	C	0.95	-0.37	0.411765	0.529412
A07	21160571	G	K	0.61	T	0.94	-0.33	0.380952	0.47619
A07	21160577	A	R	0.61	G	0.94	-0.33	0.380952	0.47619
A07	21160750	T	Y	0.39	Y	0.74	-0.35	0.347826	0.478261
A07	21160758	G	R	0.39	R	0.73	-0.34	0.347826	0.478261
A07	21160772	C	S	0.4	S	0.72	-0.32	0.36	0.44
A07	21160852	A	W	0.47	T	0.85	-0.38	0.4	0.533333
A07	21160920	T	W	0.33	T	0.03	0.3	0.416667	0.583333
A07	21161141	A	R	0.69	G	0.94	-0.25	0.461538	0.538462
A07	21161198	A	W	0.69	T	1	-0.31	0.461538	0.538462
A07	21161218	T	Y	0.78	C	1	-0.22	0.555556	0.666667
A07	21161436	A	R	0.5	A	0	0.5	0.5	0.625
A07	21161448	T	K	0.37	T	0	0.37	0.5	0.625
A07	21161978	T	Y	0.7	C	1	-0.3	0.5	0.6
A07	21162355	T	W	0.71	A	1	-0.29	0.571429	0.714286
A07	21162396	T	K	0.21	G	0.9	-0.69	0.428571	0.571429
A07	21162423	T	Y	0.25	C	0.9	-0.65	0.4	0.5
A07	21162518	C	M	0.5	A	0.95	-0.45	0.428571	0.571429
A07	21163887	T	C	1	C	1	0	0.411765	0.529412
A07	21164384	A	G	1	G	1	0	0.411765	0.529412
A07	21164534	T	C	1	C	1	0	0.380952	0.47619
A07	21164589	A	C	1	C	1	0	0.428571	0.571429
A07	21164774	G	R	0.14	R	0.66	-0.52	0.388889	0.5
A07	21164852	T	T	0.11	W	0.5	-0.39	0.5	0.6
A07	21164853	A	A	0.11	M	0.5	-0.39	0.5	0.6
A07	21164854	A	A	0.11	W	0.5	-0.39	0.5	0.6
A07	21164860	C	Y	0.17	Y	0.58	-0.41	0.416667	0.583333
A07	21165141	C	G	1	G	1	0	0.454545	0.545455
A07	21165166	C	G	0.92	G	1	-0.08	0.461538	0.538462
A07	21165370	T	G	1	G	1	0	0.4	0.533333
A07	21165434	T	C	1	C	1	0	0.333333	0.444444
A07	21165619	C	Y	0.23	Y	0.68	-0.45	0.363636	0.454545
A07	21165857	T	Y	0.75	T	0.03	0.72	0.4	0.5
A07	21165860	A	R	0.75	A	0.03	0.72	0.4	0.5
A07	21165959	T	Y	0.37	T	0	0.37	0.5	0.625
A07	21165962	T	Y	0.37	T	0	0.37	0.5	0.625
A07	21165965	C	Y	0.37	C	0	0.37	0.5	0.625
A07	21166061	C	Y	0.61	C	0.06	0.55	0.388889	0.5
A07	21167728	C	C	0.13	Y	0.5	-0.37	0.416667	0.583333
A07	21170699	C	C	0.25	Y	0.62	-0.37	0.5	0.625
A07	21173827	G	R	0.22	A	0.87	-0.65	0.5	0.625
A07	21173922	A	R	0.21	G	0.9	-0.69	0.454545	0.545455
A07	21175059	A	T	1	T	1	0	0.5	0.6
A07	21175442	T	C	0.92	C	0.91	0.01	0.461538	0.538462
A07	21175483	A	G	0.92	G	0.93	-0.01	0.428571	0.571429
A07	21175769	T	Y	0.64	Y	0.66	-0.02	0.363636	0.454545
A07	21175815	C	Y	0.6	Y	0.66	-0.06	0.388889	0.5
A07	21176354	T	C	1	C	1	0	0.571429	0.714286
A07	21177831	T	C	0.75	C	0.88	-0.13	0.5	0.625
A07	21178052	C	M	0.31	A	0.91	-0.6	0.363636	0.454545
A07	21178147	C	Y	0.17	Y	0.81	-0.64	0.333333	0.458333
A07	21178745	A	R	0.53	G	0.93	-0.4	0.333333	0.444444
A07	21180894	G	A	0.94	A	0.97	-0.03	0.411765	0.529412
A07	21184549	G	R	0.33	R	0.79	-0.46	0.333333	0.444444
A07	21185043	G	R	0.33	R	0.82	-0.49	0.411765	0.529412
A07	21185359	C	C	0.05	T	0.95	-0.9	0.4	0.5
A07	21185773	T	K	0.36	K	0.8	-0.44	0.4	0.5
A07	21186146	A	M	0.5	M	0.78	-0.28	0.3125	0.4375
A07	21186905	A	W	0.24	T	0.93	-0.69	0.36	0.44
A07	21187131	G	R	0.34	A	1	-0.66	0.321429	0.428571
A07	21187149	C	Y	0.37	T	1	-0.63	0.347826	0.478261
A07	21187472	G	K	0.47	T	1	-0.53	0.5	0.6
A07	21187752	C	Y	0.14	T	1	-0.86	0.454545	0.545455
A07	21187909	T	K	0.26	G	0.91	-0.65	0.347826	0.478261
A07	21188045	G	R	0.2	A	0.92	-0.72	0.428571	0.571429
A07	21188054	T	Y	0.26	C	0.92	-0.66	0.461538	0.538462
A07	21188121	T	Y	0.57	C	0.94	-0.37	0.388889	0.5
A07	21188134	A	W	0.61	T	0.95	-0.34	0.388889	0.5
A07	21189751	A	W	0.4	W	0.75	-0.35	0.344828	0.413793
A07	21189896	G	S	0.27	S	0.72	-0.45	0.344828	0.413793
A07	21190054	T	Y	0.39	Y	0.84	-0.45	0.321429	0.428571
A07	21190105	T	Y	0.28	Y	0.84	-0.56	0.307692	0.410256
A07	21190274	A	R	0.24	G	0.92	-0.68	0.344828	0.413793
A07	21190406	C	S	0.4	S	0.84	-0.44	0.333333	0.433333
A07	21190502	A	W	0.31	T	0.94	-0.63	0.346154	0.461538
A07	21190723	C	Y	0.33	Y	0.81	-0.48	0.380952	0.47619
A07	21191089	A	R	0.35	R	0.88	-0.53	0.36	0.44
A07	21191224	A	R	0.46	R	0.82	-0.36	0.333333	0.458333
A07	21191261	G	R	0.32	R	0.85	-0.53	0.363636	0.454545
A07	21191500	A	R	0.25	R	0.83	-0.58	0.322581	0.419355
A07	21191559	T	T	0.25	C	0.91	-0.66	0.321429	0.428571
A07	21191604	C	Y	0.3	T	0.87	-0.57	0.3125	0.4375
A07	21191942	G	S	0.53	G	0.05	0.48	0.461538	0.538462
A07	21192077	A	A	0.08	G	0.92	-0.84	0.416667	0.583333
A07	21192078	A	A	0.08	G	0.92	-0.84	0.416667	0.583333
A07	21192381	T	W	0.45	A	0.92	-0.47	0.333333	0.458333
A07	21192382	G	K	0.45	T	0.92	-0.47	0.333333	0.458333
A07	21193142	C	Y	0.34	Y	0.79	-0.45	0.346154	0.461538
A07	21193175	T	Y	0.21	Y	0.76	-0.55	0.346154	0.461538
A07	21193205	A	R	0.28	R	0.79	-0.51	0.333333	0.458333
A07	21193301	T	Y	0.26	C	1	-0.74	0.416667	0.583333
A07	21193308	C	Y	0.29	T	1	-0.71	0.416667	0.583333
A07	21193383	C	Y	0.11	T	0.95	-0.84	0.363636	0.454545
A07	21193692	C	Y	0.67	T	0.9	-0.23	0.454545	0.545455
A07	21193746	G	R	0.54	A	0.91	-0.37	0.454545	0.545455
A07	21193760	C	Y	0.45	T	0.88	-0.43	0.555556	0.666667
A07	21193786	A	R	0.33	R	0.79	-0.46	0.428571	0.571429
A07	21193822	G	R	0.24	R	0.81	-0.57	0.363636	0.454545
A07	21198913	G	C	1	C	1	0	0.5	0.625
A07	21200600	A	G	1	G	1	0	0.571429	0.714286
A07	21202305	C	Y	0.31	T	0.88	-0.57	0.333333	0.444444
A07	21202838	T	K	0.72	K	0.8	-0.08	0.4	0.533333
A07	21202921	C	S	0.78	G	0.9	-0.12	0.555556	0.666667
A07	21202955	G	R	0.58	A	0.86	-0.28	0.416667	0.583333
A07	21202971	A	W	0.5	T	0.87	-0.37	0.428571	0.571429
A07	21202980	G	R	0.46	A	0.88	-0.42	0.461538	0.538462
A07	21203107	A	R	0.21	R	0.66	-0.45	0.4	0.533333
A07	21203110	T	Y	0.21	Y	0.66	-0.45	0.4	0.533333
A07	21203142	G	G	0.15	R	0.75	-0.6	0.416667	0.583333
A07	21203172	G	G	0.13	K	0.72	-0.59	0.454545	0.545455
A07	21203174	G	G	0.13	R	0.72	-0.59	0.454545	0.545455
A07	21203312	T	Y	0.22	Y	0.7	-0.48	0.5	0.6
A07	21203443	G	R	0.26	R	0.82	-0.56	0.346154	0.461538
A07	21203563	C	S	0.17	S	0.69	-0.52	0.461538	0.538462
A07	21203859	A	W	0.25	T	0.91	-0.66	0.333333	0.458333
A07	21203952	C	Y	0.33	T	0.91	-0.58	0.347826	0.478261
A07	21204074	T	Y	0.2	C	1	-0.8	0.571429	0.714286
A07	21204084	A	R	0.27	G	1	-0.73	0.571429	0.714286
A07	21204482	G	S	0.46	S	0.76	-0.3	0.461538	0.538462
A07	21204503	G	R	0.42	R	0.76	-0.34	0.411765	0.529412
A07	21207190	G	S	0.3	C	0.96	-0.66	0.36	0.44
A07	21209545	A	A	0.04	R	0.62	-0.58	0.375	0.5
A07	21211416	A	G	0.96	G	1	-0.04	0.5	0.625
A07	21216126	A	W	0.57	T	0.93	-0.36	0.571429	0.714286
A07	21216552	C	Y	0.42	T	0.91	-0.49	0.454545	0.545455
A07	21218153	C	C	0.06	Y	0.5	-0.44	0.375	0.5
A07	21218167	G	G	0.03	S	0.46	-0.43	0.461538	0.538462
A07	21219145	T	T	0.14	W	0.66	-0.52	0.555556	0.666667
A07	21219146	G	G	0.14	K	0.66	-0.52	0.555556	0.666667
A07	21219148	T	T	0.14	K	0.55	-0.41	0.555556	0.666667
A07	21219149	G	G	0.14	R	0.66	-0.52	0.555556	0.666667
A07	21219151	C	C	0.14	M	0.6	-0.46	0.5	0.6
A07	21222119	C	Y	0.25	Y	0.65	-0.4	0.411765	0.529412
A07	21223616	G	R	0.72	R	0.33	0.39	0.555556	0.666667
A07	21223630	C	M	0.65	M	0.27	0.38	0.454545	0.545455
A07	21224194	C	Y	0.3	Y	0.73	-0.43	0.4	0.533333
A07	21224243	G	G	0.05	R	0.75	-0.7	0.416667	0.583333
A07	21224248	T	T	0.05	W	0.75	-0.7	0.416667	0.583333
A07	21224268	G	G	0	K	0.55	-0.55	0.555556	0.666667
A07	21224420	G	G	0	K	0.5	-0.5	0.5	0.625
A07	21226004	G	G	0.06	R	0.62	-0.56	0.5	0.625
A07	21226020	C	C	0.06	Y	0.62	-0.56	0.5	0.625
A07	21226669	C	Y	0.29	Y	0.82	-0.53	0.347826	0.478261
A07	21226710	A	M	0.2	M	0.72	-0.52	0.388889	0.5
A07	21226758	G	S	0.16	S	0.76	-0.6	0.411765	0.529412
A07	21226779	G	G	0.1	S	0.6	-0.5	0.4	0.533333
A07	21226842	C	C	0	Y	0.4	-0.4	0.5	0.6
A07	21226847	A	A	0	W	0.36	-0.36	0.454545	0.545455
A07	21228840	A	W	0.2	W	0.87	-0.67	0.307692	0.410256
A07	21228910	A	M	0.27	C	0.91	-0.64	0.305556	0.388889
A07	21229006	C	S	0.21	G	0.92	-0.71	0.346154	0.461538
A07	21229052	C	Y	0.14	Y	0.78	-0.64	0.368421	0.526316
A07	21229059	G	G	0.12	S	0.73	-0.61	0.368421	0.526316
A07	21229060	C	M	0.12	M	0.7	-0.58	0.4	0.5
A07	21229275	A	R	0.22	R	0.78	-0.56	0.347826	0.478261
A07	21229338	A	W	0.19	W	0.8	-0.61	0.3125	0.4375
A07	21229462	C	Y	0.24	Y	0.85	-0.61	0.333333	0.424242
A07	21229644	T	T	0.04	W	0.61	-0.57	0.461538	0.538462
A07	21229646	T	T	0.04	K	0.61	-0.57	0.461538	0.538462
A07	21229656	A	A	0.04	R	0.6	-0.56	0.5	0.6
A07	21229665	C	C	0.04	M	0.6	-0.56	0.5	0.6
A07	21229702	C	T	1	T	1	0	0.571429	0.714286
A07	21229713	A	A	0.09	R	0.57	-0.48	0.571429	0.714286
A07	21230505	C	S	0.36	S	0.85	-0.49	0.36	0.44
A07	21230713	T	Y	0.33	C	0.94	-0.61	0.411765	0.529412
A07	21230987	G	K	0.36	T	0.88	-0.52	0.454545	0.545455
A07	21231198	G	S	0.15	C	0.9	-0.75	0.380952	0.47619
A07	21231276	G	R	0.75	G	0.08	0.67	0.416667	0.583333
A07	21231569	C	Y	0.57	C	0	0.57	0.428571	0.571429
A07	21231693	G	C	0.9	C	1	-0.1	0.454545	0.545455
A07	21234443	A	R	0.5	G	0.9	-0.4	0.428571	0.571429
A07	21234446	C	S	0.5	G	0.9	-0.4	0.428571	0.571429
A07	21234616	A	W	0.38	T	0.94	-0.56	0.5	0.625
A07	21234918	A	W	0.28	T	0.95	-0.67	0.380952	0.47619
A07	21241656	A	M	0.65	M	0.17	0.48	0.347826	0.478261
A07	21242423	A	R	0.37	R	0.82	-0.45	0.347826	0.478261
A07	21242906	G	R	0.42	A	0.92	-0.5	0.380952	0.47619
A07	21243625	T	A	1	A	1	0	0.5	0.625
A07	21243900	A	R	0.75	G	1	-0.25	0.5	0.625
A07	21244270	C	Y	0.41	T	0.94	-0.53	0.411765	0.529412
A07	21244301	C	Y	0.26	T	0.86	-0.6	0.428571	0.571429
A07	21244322	C	Y	0.15	Y	0.8	-0.65	0.5	0.6
A07	21244733	C	Y	0.66	T	0.95	-0.29	0.4	0.533333
A07	21247459	G	A	1	A	1	0	0.571429	0.714286
A07	21247463	G	A	1	A	1	0	0.571429	0.714286
A07	21248094	G	A	1	A	1	0	0.5	0.625
A07	21248528	C	M	0.55	A	1	-0.45	0.4	0.533333
A07	21248737	C	Y	0.38	T	0.94	-0.56	0.5	0.625
A07	21249028	C	A	1	A	1	0	0.461538	0.538462
A07	21249257	C	M	0.63	C	0.07	0.56	0.333333	0.444444
A07	21250668	T	A	1	A	1	0	0.428571	0.571429
A07	21250879	G	R	0.33	A	0.92	-0.59	0.36	0.44
A07	21251466	T	W	0.18	A	0.92	-0.74	0.333333	0.444444
A07	21252960	A	R	0.18	R	0.83	-0.65	0.333333	0.458333
A07	21252978	C	M	0.16	M	0.85	-0.69	0.4	0.5
A07	21253293	A	M	0.31	M	0.83	-0.52	0.305556	0.388889
A07	21253731	A	R	0.3	G	0.95	-0.65	0.347826	0.478261
A07	21253902	C	M	0.23	A	0.92	-0.69	0.315789	0.421053
A07	21254335	G	R	0.34	A	0.91	-0.57	0.314286	0.4
A07	21262995	T	W	0.7	W	0.24	0.46	0.36	0.44
A07	21287313	T	C	1	C	1	0	0.5	0.6
A07	21293279	A	M	0.37	M	0.39	-0.02	0.347826	0.478261
A07	21298482	C	Y	0.62	Y	0.76	-0.14	0.3125	0.4375
A07	21298487	A	W	0.63	W	0.75	-0.12	0.3125	0.4375
A07	21298618	A	M	0.57	M	0.58	-0.01	0.411765	0.529412
A07	21298695	G	R	0.77	R	0.77	0	0.363636	0.454545
A07	21298870	C	S	0.6	C	0	0.6	0.347826	0.478261
A07	21303970	T	K	0.62	K	0.11	0.51	0.333333	0.444444
A07	21304600	G	R	0.33	A	0.92	-0.59	0.36	0.44
A07	21306978	G	R	0.47	R	0.12	0.35	0.333333	0.424242
A07	21318955	C	Y	0.69	Y	0.13	0.56	0.347826	0.478261
A07	21320029	A	W	0.74	A	0.06	0.68	0.322581	0.419355
A07	21320834	T	Y	0.47	T	0.04	0.43	0.368421	0.526316
A07	21324867	T	W	0.86	T	0.03	0.83	0.363636	0.454545
A07	21329459	G	R	0.5	G	0.12	0.38	0.375	0.5
A07	21330858	A	M	0.37	M	0.88	-0.51	0.333333	0.458333
A07	21333289	A	M	0.59	M	0.15	0.44	0.363636	0.454545
A07	21333303	C	Y	0.52	C	0.08	0.44	0.380952	0.47619
A07	21337002	T	Y	0.5	T	0.03	0.47	0.346154	0.461538
A07	21338014	T	Y	0.59	Y	0.26	0.33	0.368421	0.526316
A07	21338175	C	M	0.55	M	0.22	0.33	0.347826	0.478261
A07	21338275	A	W	0.52	W	0.14	0.38	0.380952	0.47619
A07	21338735	T	W	0.3	A	1	-0.7	0.461538	0.538462
A07	21339287	A	R	0.4	A	0.04	0.36	0.5	0.6
A07	21345964	G	K	0.35	G	0.12	0.23	0.428571	0.571429
A07	21346026	G	K	0.46	K	0.19	0.27	0.461538	0.538462
A07	21346033	A	R	0.43	R	0.17	0.26	0.375	0.5
A07	21346136	T	K	0.72	K	0.17	0.55	0.363636	0.454545
A07	21353930	G	K	0.81	G	0.04	0.77	0.375	0.5
A07	21366065	A	M	0.68	A	0.06	0.62	0.36	0.44
A07	21371042	G	A	0.9	R	0.27	0.63	0.5	0.6
A07	21371555	C	Y	0.25	Y	0.38	-0.13	0.285714	0.380952
A07	21371654	T	T	0.16	Y	0.47	-0.31	0.322581	0.419355
A07	21377799	G	R	0.19	A	0.93	-0.74	0.375	0.5
A07	21377857	T	Y	0.28	C	1	-0.72	0.363636	0.454545
A07	21378045	C	Y	0.32	T	0.96	-0.64	0.333333	0.444444
A07	21378235	T	Y	0.43	C	0.91	-0.48	0.3125	0.4375
A07	21379676	T	K	0.44	K	0.88	-0.44	0.315789	0.421053
A07	21379754	G	R	0.26	R	0.82	-0.56	0.314286	0.4
A07	21379963	G	K	0.29	T	0.91	-0.62	0.347826	0.478261
A07	21380002	A	W	0.34	W	0.82	-0.48	0.347826	0.478261
A07	21380003	T	W	0.34	W	0.82	-0.48	0.347826	0.478261
A07	21380360	C	Y	0.16	Y	0.8	-0.64	0.3	0.4
A07	21380464	A	R	0.23	R	0.88	-0.65	0.346154	0.461538
A07	21380529	A	R	0.15	R	0.88	-0.73	0.346154	0.461538
A07	21380745	T	Y	0.28	C	0.87	-0.59	0.322581	0.419355
A07	21380953	C	Y	0.26	Y	0.76	-0.5	0.411765	0.529412
A07	21381371	G	R	0.28	A	0.89	-0.61	0.321429	0.428571
A07	21381614	T	W	0.43	A	0.92	-0.49	0.346154	0.461538
A07	21381620	A	R	0.44	G	0.93	-0.49	0.344828	0.413793
A07	21381738	T	Y	0.38	C	0.92	-0.54	0.333333	0.444444
A07	21381985	C	C	0.08	M	0.83	-0.75	0.388889	0.5
A07	21382043	A	A	0.03	R	0.72	-0.69	0.454545	0.545455
A07	21382106	T	T	0.08	C	0.9	-0.82	0.363636	0.454545
A07	21383685	T	Y	0.33	C	0.96	-0.63	0.322581	0.419355
A07	21384002	T	Y	0.44	Y	0.8	-0.36	0.333333	0.444444
A07	21384293	A	R	0.24	G	0.92	-0.68	0.36	0.44
A07	21384321	C	Y	0.22	T	0.89	-0.67	0.347826	0.478261
A07	21384680	C	Y	0.32	Y	0.73	-0.41	0.368421	0.526316
A07	21384749	C	M	0.25	M	0.64	-0.39	0.428571	0.571429
A07	21385892	C	C	0.27	Y	0.76	-0.49	0.36	0.44
A07	21386366	T	Y	0.39	C	0.92	-0.53	0.333333	0.444444
A07	21386673	C	Y	0.25	T	0.92	-0.67	0.428571	0.571429
A07	21386728	T	W	0.29	A	0.95	-0.66	0.380952	0.47619
A07	21387771	A	R	0.38	G	0.9	-0.52	0.380952	0.47619
A07	21388168	C	M	0.25	M	0.57	-0.32	0.571429	0.714286
A07	21388197	A	A	0.08	R	0.58	-0.5	0.416667	0.583333
A07	21389571	C	C	0.05	T	0.92	-0.87	0.461538	0.538462
A07	21389674	G	R	0.16	A	0.94	-0.78	0.411765	0.529412
A07	21391558	C	Y	0.65	Y	0.24	0.41	0.380952	0.47619
A07	21391579	C	Y	0.34	Y	0.7	-0.36	0.333333	0.458333
A07	21392375	A	M	0.2	M	0.82	-0.62	0.333333	0.458333
A07	21392807	T	W	0.27	A	0.92	-0.65	0.363636	0.454545
A07	21392827	T	W	0.35	A	0.92	-0.57	0.333333	0.444444
A07	21394571	T	Y	0.2	C	1	-0.8	0.4	0.533333
A07	21394939	A	A	0.05	C	0.83	-0.78	0.416667	0.583333
A07	21395102	A	A	0.18	G	0.71	-0.53	0.428571	0.571429
A07	21395441	G	G	0.25	A	0.81	-0.56	0.454545	0.545455
A07	21395474	C	C	0.26	T	0.84	-0.58	0.461538	0.538462
A07	21395513	A	A	0.23	C	1	-0.77	0.416667	0.583333
A07	21396060	A	A	0	G	0.81	-0.81	0.454545	0.545455
A07	21397415	G	R	0.64	G	0.43	0.21	0.571429	0.714286
A07	21401124	A	A	0.11	G	0.8	-0.69	0.5	0.6
A07	21401127	T	T	0.11	C	0.8	-0.69	0.5	0.6
A07	21401184	C	C	0.1	T	0.66	-0.56	0.416667	0.583333
A07	21401187	A	A	0.11	G	0.66	-0.55	0.416667	0.583333
A07	21402444	C	C	0.04	T	0.36	-0.32	0.454545	0.545455
A07	21403470	C	M	0.38	A	0.95	-0.57	0.4	0.5
A07	21403545	G	K	0.44	T	0.88	-0.44	0.411765	0.529412
A07	21403664	T	K	0.24	K	0.8	-0.56	0.380952	0.47619
A07	21404350	G	K	0.36	K	0.82	-0.46	0.333333	0.433333
A07	21404545	T	Y	0.23	Y	0.86	-0.63	0.322581	0.419355
A07	21404550	G	R	0.23	R	0.85	-0.62	0.322581	0.419355
A07	21404868	C	Y	0.15	Y	0.81	-0.66	0.375	0.5
A07	21404896	G	R	0.2	R	0.76	-0.56	0.36	0.44
A07	21406348	A	R	0.26	G	0.93	-0.67	0.375	0.5
A07	21406581	A	W	0.25	T	0.89	-0.64	0.375	0.5
A07	21406621	T	K	0.71	T	0	0.71	0.380952	0.47619
A07	21406636	G	R	0.58	G	0	0.58	0.411765	0.529412
A07	21406662	A	R	0.6	A	0	0.6	0.4	0.533333
A07	21406663	G	K	0.6	G	0	0.6	0.4	0.533333
A07	21406683	C	Y	0.55	C	0.04	0.51	0.388889	0.5
A07	21406912	G	R	0.63	R	0.16	0.47	0.333333	0.424242
A07	21406955	G	R	0.69	R	0.12	0.57	0.333333	0.424242
A07	21407000	A	M	0.71	M	0.13	0.58	0.314286	0.4
A07	21407102	T	W	0.68	W	0.15	0.53	0.3125	0.4375
A07	21407310	T	Y	0.68	Y	0.17	0.51	0.314286	0.4
A07	21407331	A	G	1	G	1	0	0.3125	0.4375
A07	21407506	T	W	0.52	T	0.05	0.47	0.305556	0.388889
A07	21407569	T	K	0.44	T	0	0.44	0.344828	0.413793
A07	21407718	A	W	0.68	A	0.07	0.61	0.428571	0.571429
A07	21407993	C	W	0.63	T	1	-0.37	0.454545	0.545455
A07	21407997	G	K	0.63	G	0	0.63	0.454545	0.545455
A07	21407998	G	Y	0.63	C	1	-0.37	0.454545	0.545455
A07	21408232	T	Y	0.57	T	0.06	0.51	0.411765	0.529412
A07	21408255	C	Y	0.33	T	0.93	-0.6	0.4	0.533333
A07	21408272	T	Y	0.33	C	0.93	-0.6	0.416667	0.583333
A07	21408505	T	W	0.4	T	0	0.4	0.5	0.625
A07	21408539	A	W	0.41	A	0	0.41	0.416667	0.583333
A07	21408541	T	W	0.41	T	0.07	0.34	0.416667	0.583333
A07	21409202	T	W	0.52	T	0.04	0.48	0.368421	0.526316
A07	21409400	G	A	1	A	1	0	0.347826	0.478261
A07	21409403	A	R	0.68	R	0.28	0.4	0.36	0.44
A07	21409738	A	W	0.56	A	0.1	0.46	0.380952	0.47619
A07	21410062	A	W	0.64	A	0.07	0.57	0.4	0.533333
A07	21410511	G	R	0.75	R	0.18	0.57	0.3125	0.4375
A07	21410701	A	T	1	T	1	0	0.4	0.5
A07	21410710	T	W	0.25	W	0.69	-0.44	0.4	0.5
A07	21410851	G	A	1	A	1	0	0.428571	0.571429
A07	21410926	G	A	1	A	1	0	0.5	0.625
A07	21410932	G	A	1	A	1	0	0.5	0.625
A07	21411608	T	T	0	Y	0.44	-0.44	0.555556	0.666667
A07	21411980	T	C	0.9	T	0.1	0.8	0.5	0.6
A07	21412176	G	A	0.88	R	0.15	0.73	0.461538	0.538462
A07	21412250	A	M	0.8	A	0.1	0.7	0.380952	0.47619
A07	21412300	G	R	0.68	G	0.05	0.63	0.380952	0.47619
A07	21412596	A	M	0.75	M	0.19	0.56	0.375	0.5
A07	21412817	C	S	0.75	C	0.11	0.64	0.555556	0.666667
A07	21412871	A	M	0.75	A	0.11	0.64	0.555556	0.666667
A07	21412928	G	K	0.81	G	0.09	0.72	0.454545	0.545455
A07	21412959	T	Y	0.8	T	0.06	0.74	0.375	0.5
A07	21412986	C	Y	0.22	T	0.9	-0.68	0.380952	0.47619
A07	21413023	A	R	0.81	R	0.17	0.64	0.333333	0.444444
A07	21413041	A	R	0.75	R	0.15	0.6	0.321429	0.428571
A07	21413193	A	R	0.63	R	0.29	0.34	0.380952	0.47619
A07	21413350	A	W	0.55	A	0.1	0.45	0.344828	0.413793
A07	21413465	T	Y	0.66	Y	0.16	0.5	0.315789	0.421053
A07	21413474	C	S	0.64	S	0.13	0.51	0.315789	0.421053
A07	21413720	G	S	0.73	S	0.14	0.59	0.305556	0.388889
A07	21413845	T	K	0.74	K	0.15	0.59	0.333333	0.424242
A07	21414015	G	S	0.42	S	0.8	-0.38	0.346154	0.461538
A07	21414366	A	R	0.75	R	0.17	0.58	0.344828	0.413793
A07	21414687	C	A	0.91	M	0.23	0.68	0.461538	0.538462
A07	21414826	T	K	0.57	T	0.11	0.46	0.388889	0.5
A07	21414844	A	R	0.59	A	0.11	0.48	0.388889	0.5
A07	21414903	C	S	0.55	C	0.06	0.49	0.388889	0.5
A07	21415009	T	K	0.68	T	0	0.68	0.428571	0.571429
A07	21415055	G	K	0.67	G	0.05	0.62	0.4	0.5
A07	21415454	G	R	0.26	R	0.81	-0.55	0.363636	0.454545
A07	21415536	T	C	1	C	1	0	0.346154	0.461538
A07	21415827	G	S	0.7	S	0.14	0.56	0.314286	0.4
A07	21416295	T	Y	0.5	T	0.11	0.39	0.388889	0.5
A07	21416312	G	T	1	T	1	0	0.4	0.533333
A07	21416335	G	R	0.53	G	0.05	0.48	0.461538	0.538462
A07	21416343	A	M	0.46	C	0.94	-0.48	0.461538	0.538462
A07	21416382	A	G	1	G	1	0	0.555556	0.666667
A07	21416431	A	R	0.4	G	1	-0.6	0.428571	0.571429
A07	21416449	G	R	0.33	A	1	-0.67	0.416667	0.583333
A07	21416548	T	C	1	C	1	0	0.555556	0.666667
A07	21416584	A	G	1	G	1	0	0.555556	0.666667
A07	21416751	C	T	1	T	1	0	0.571429	0.714286
A07	21416779	G	A	1	A	1	0	0.555556	0.666667
A07	21416978	A	M	0.23	M	0.85	-0.62	0.461538	0.538462
A07	21417254	G	A	1	A	1	0	0.368421	0.526316
A07	21417274	C	M	0.28	A	1	-0.72	0.388889	0.5
A07	21418067	G	R	0.6	G	0.12	0.48	0.5	0.625
A07	21418209	C	A	1	A	1	0	0.416667	0.583333
A07	21418238	A	G	1	G	1	0	0.454545	0.545455
A07	21418343	C	T	1	T	1	0	0.5	0.625
A07	21418350	A	G	1	G	1	0	0.555556	0.666667
A07	21418409	C	T	1	T	1	0	0.375	0.5
A07	21418415	A	G	1	G	1	0	0.428571	0.571429
A07	21418448	G	T	1	T	1	0	0.454545	0.545455
A07	21418470	G	R	0.58	G	0	0.58	0.5	0.6
A07	21418473	T	G	1	G	1	0	0.5	0.6
A07	21418479	G	C	1	C	1	0	0.5	0.6
A07	21418489	C	T	1	T	1	0	0.454545	0.545455
A07	21418573	T	C	1	C	1	0	0.375	0.5
A07	21418598	C	G	1	G	1	0	0.380952	0.47619
A07	21418633	C	Y	0.8	C	0.11	0.69	0.36	0.44
A07	21418643	G	A	1	A	1	0	0.333333	0.458333
A07	21418742	T	Y	0.69	T	0.11	0.58	0.347826	0.478261
A07	21418819	G	A	1	A	1	0	0.428571	0.571429
A07	21418833	C	A	1	A	1	0	0.4	0.533333
A07	21418836	C	T	1	T	1	0	0.4	0.533333
A07	21418865	T	A	1	A	1	0	0.454545	0.545455
A07	21418959	A	R	0.14	R	0.7	-0.56	0.5	0.6
A07	21418986	A	G	1	G	1	0	0.5	0.6
A07	21418988	T	C	1	C	1	0	0.5	0.6
A07	21419037	T	C	1	C	1	0	0.454545	0.545455
A07	21419090	C	T	1	T	1	0	0.428571	0.571429
A07	21419093	T	C	1	C	1	0	0.4	0.533333
A07	21419188	A	C	1	C	1	0	0.333333	0.444444
A07	21419317	A	T	1	T	1	0	0.333333	0.433333
A07	21419338	G	A	1	A	1	0	0.321429	0.428571
A07	21419356	C	M	0.24	A	0.92	-0.68	0.333333	0.444444
A07	21419634	A	T	1	T	1	0	0.3125	0.4375
A07	21419784	G	R	0.4	A	1	-0.6	0.388889	0.5
A07	21419830	A	M	0.32	C	1	-0.68	0.368421	0.526316
A07	21419896	G	T	1	T	1	0	0.321429	0.428571
A07	21420165	G	A	1	A	1	0	0.461538	0.538462
A07	21420171	G	T	1	T	1	0	0.428571	0.571429
A07	21420190	T	G	1	G	1	0	0.4	0.533333
A07	21420353	A	T	1	T	1	0	0.375	0.5
A07	21420390	C	T	1	T	1	0	0.4	0.533333
A07	21420402	T	G	1	G	1	0	0.375	0.5
A07	21420427	G	A	1	A	1	0	0.368421	0.526316
A07	21420446	G	R	0.22	R	0.73	-0.51	0.368421	0.526316
A07	21420541	T	C	1	C	0.94	0.06	0.388889	0.5
A07	21420574	G	A	1	A	1	0	0.555556	0.666667
A07	21420588	T	C	1	C	1	0	0.5	0.625
A07	21420612	G	T	1	T	1	0	0.5	0.625
A07	21420639	A	G	1	G	1	0	0.5	0.625
A07	21420686	T	G	1	G	1	0	0.5	0.6
A07	21420701	G	T	1	T	1	0	0.5	0.6
A07	21420751	T	C	1	C	1	0	0.411765	0.529412
A07	21420818	A	G	1	G	1	0	0.388889	0.5
A07	21420863	T	C	1	C	1	0	0.375	0.5
A07	21420893	G	S	0.15	S	0.78	-0.63	0.428571	0.571429
A07	21421007	C	T	1	T	1	0	0.388889	0.5
A07	21421036	T	C	1	C	1	0	0.380952	0.47619
A07	21421055	T	C	1	C	1	0	0.36	0.44
A07	21421249	A	G	1	G	1	0	0.4	0.533333
A07	21421271	G	A	1	A	1	0	0.411765	0.529412
A07	21421312	T	A	1	A	1	0	0.368421	0.526316
A07	21421313	G	T	1	T	1	0	0.368421	0.526316
A07	21421545	T	G	1	G	1	0	0.5	0.625
A07	21421546	A	G	1	G	1	0	0.5	0.625
A07	21421550	A	C	1	C	1	0	0.571429	0.714286
A07	21421783	T	C	1	C	1	0	0.571429	0.714286
A07	21421788	A	C	1	C	1	0	0.571429	0.714286
A07	21421987	T	C	1	C	1	0	0.416667	0.583333
A07	21422051	T	W	0.61	W	0.23	0.38	0.461538	0.538462
A07	21422092	T	K	0.6	T	0.08	0.52	0.5	0.6
A07	21422133	T	W	0.63	T	0.07	0.56	0.454545	0.545455
A07	21422173	T	W	0.28	A	0.91	-0.63	0.416667	0.583333
A07	21422901	G	R	0.66	R	0.13	0.53	0.388889	0.5
A07	21423033	G	R	0.18	R	0.78	-0.6	0.368421	0.526316
A07	21423091	C	A	1	A	1	0	0.388889	0.5
A07	21423111	C	A	0.95	A	1	-0.05	0.411765	0.529412
A07	21423114	C	G	1	G	1	0	0.411765	0.529412
A07	21423563	A	T	1	T	1	0	0.4	0.533333
A07	21423598	C	T	1	T	1	0	0.5	0.625
A07	21423622	A	G	1	G	1	0	0.5	0.6
A07	21423682	A	G	1	G	1	0	0.461538	0.538462
A07	21423791	T	G	1	G	1	0	0.555556	0.666667
A07	21423797	G	T	1	T	1	0	0.454545	0.545455
A07	21423883	T	C	1	C	1	0	0.321429	0.428571
A07	21424020	C	A	1	A	1	0	0.321429	0.428571
A07	21424027	C	A	1	A	1	0	0.333333	0.444444
A07	21424069	C	T	1	T	1	0	0.368421	0.526316
A07	21424082	A	T	1	T	1	0	0.375	0.5
A07	21424118	G	T	1	T	1	0	0.428571	0.571429
A07	21424141	A	T	1	T	1	0	0.411765	0.529412
A07	21424657	A	T	1	T	1	0	0.333333	0.424242
A07	21424865	T	C	1	C	1	0	0.333333	0.424242
A07	21424871	C	T	1	T	1	0	0.314286	0.4
A07	21424897	G	A	1	A	1	0	0.314286	0.4
A07	21425418	T	C	1	C	1	0	0.315789	0.421053
A07	21427013	G	R	0.64	R	0.71	-0.07	0.321429	0.428571
A07	21427142	C	Y	0.66	Y	0.79	-0.13	0.333333	0.424242
A07	21427236	G	R	0.71	R	0.73	-0.02	0.346154	0.461538
A07	21427262	G	R	0.75	R	0.75	0	0.333333	0.424242
A07	21427665	T	G	0.88	G	0.88	0	0.388889	0.5
A07	21428357	T	A	0.87	A	0.87	0	0.5	0.625
A07	21428964	A	G	1	G	1	0	0.380952	0.47619
A07	21429127	C	A	1	A	1	0	0.375	0.5
A07	21429175	C	T	1	T	1	0	0.416667	0.583333
A07	21429196	C	T	1	T	1	0	0.416667	0.583333
A07	21429226	C	T	1	T	1	0	0.461538	0.538462
A07	21429316	A	G	1	G	1	0	0.5	0.6
A07	21429460	C	T	1	T	1	0	0.333333	0.444444
A07	21430050	C	S	0.62	C	0	0.62	0.416667	0.583333
A07	21430070	G	K	0.64	G	0	0.64	0.5	0.6
A07	21430091	T	Y	0.63	T	0	0.63	0.571429	0.714286
A07	21430896	T	T	0	K	0.4	-0.4	0.5	0.6
A07	21430897	G	G	0	K	0.4	-0.4	0.5	0.6
A07	21431154	G	G	0.08	C	0.94	-0.86	0.411765	0.529412
A07	21431490	G	G	0.11	R	0.84	-0.73	0.346154	0.461538
A07	21431583	G	S	0.29	S	0.77	-0.48	0.314286	0.4
A07	21431661	A	M	0.27	M	0.75	-0.48	0.344828	0.413793
A07	21432228	G	K	0.6	T	0.93	-0.33	0.5	0.6
A07	21432514	C	Y	0.5	Y	0.85	-0.35	0.4	0.5
A07	21432586	A	A	0.14	W	0.54	-0.4	0.454545	0.545455
A07	21433005	A	A	0.15	W	0.63	-0.48	0.454545	0.545455
A07	21433074	G	G	0.15	K	0.66	-0.51	0.416667	0.583333
A07	21433153	G	G	0.08	R	0.57	-0.49	0.571429	0.714286
A07	21433226	T	K	0.32	K	0.42	-0.1	0.571429	0.714286
A07	21433348	T	T	0.14	W	0.7	-0.56	0.5	0.6
A07	21433607	C	Y	0.36	Y	0.86	-0.5	0.36	0.44
A07	21433792	A	A	0.04	W	0.6	-0.56	0.5	0.6
A07	21433806	G	G	0.04	R	0.6	-0.56	0.5	0.6
A07	21433884	A	A	0.13	R	0.76	-0.63	0.411765	0.529412
A07	21433968	A	R	0.32	G	0.91	-0.59	0.416667	0.583333
A07	21433992	A	R	0.35	G	0.84	-0.49	0.461538	0.538462
A07	21434029	G	R	0.24	R	0.6	-0.36	0.4	0.533333
A07	21434056	A	W	0.25	W	0.73	-0.48	0.368421	0.526316
A07	21434701	C	T	1	T	1	0	0.333333	0.444444
A07	21434868	C	S	0.35	S	0.78	-0.43	0.428571	0.571429
A07	21435045	A	R	0.32	G	0.95	-0.63	0.322581	0.419355
A07	21435058	A	R	0.29	G	0.92	-0.63	0.323529	0.441176
A07	21435343	C	Y	0.3	T	0.95	-0.65	0.363636	0.454545
A07	21435392	C	C	0.06	Y	0.76	-0.7	0.461538	0.538462
A07	21435433	C	M	0.2	M	0.82	-0.62	0.411765	0.529412
A07	21435791	A	W	0.31	T	0.9	-0.59	0.368421	0.526316
A07	21435800	A	W	0.22	T	0.9	-0.68	0.4	0.5
A07	21435857	C	Y	0.15	T	0.9	-0.75	0.363636	0.454545
A07	21435893	T	T	0.08	C	0.9	-0.82	0.380952	0.47619
A07	21436109	G	R	0.36	R	0.73	-0.37	0.36	0.44
A07	21436312	C	Y	0.37	T	0.92	-0.55	0.333333	0.444444
A07	21436337	T	Y	0.26	C	0.96	-0.7	0.321429	0.428571
A07	21436447	G	S	0.41	C	0.9	-0.49	0.380952	0.47619
A07	21437258	A	M	0.38	C	1	-0.62	0.5	0.625
A07	21437259	C	M	0.38	A	1	-0.62	0.5	0.625
A07	21437262	C	S	0.38	G	1	-0.62	0.5	0.625
A07	21437314	T	T	0.08	A	1	-0.92	0.416667	0.583333
A07	21437319	G	G	0.14	A	1	-0.86	0.428571	0.571429
A07	21437331	C	C	0.06	A	1	-0.94	0.428571	0.571429
A07	21437474	C	Y	0.24	Y	0.86	-0.62	0.428571	0.571429
A07	21437501	T	Y	0.28	C	0.95	-0.67	0.4	0.5
A07	21437502	G	R	0.28	A	0.95	-0.67	0.4	0.5
A07	21437670	C	Y	0.21	Y	0.72	-0.51	0.363636	0.454545
A07	21437687	A	R	0.14	R	0.66	-0.52	0.388889	0.5
A07	21437703	C	Y	0.12	Y	0.7	-0.58	0.4	0.5
A07	21437711	A	A	0.09	R	0.75	-0.66	0.4	0.5
A07	21437828	A	R	0.3	R	0.86	-0.56	0.333333	0.433333
A07	21437892	C	M	0.36	A	0.9	-0.54	0.344828	0.413793
A07	21437970	G	K	0.32	T	0.89	-0.57	0.321429	0.428571
A07	21438024	C	M	0.26	A	0.92	-0.66	0.346154	0.461538
A07	21438424	G	R	0.39	A	0.94	-0.55	0.321429	0.428571
A07	21438482	C	Y	0.35	T	0.93	-0.58	0.333333	0.433333
A07	21438618	C	A	0.88	A	0.96	-0.08	0.555556	0.666667
A07	21438642	C	Y	0.57	T	0.95	-0.38	0.428571	0.571429
A07	21438685	C	Y	0.35	T	0.95	-0.6	0.4	0.5
A07	21438750	A	M	0.32	M	0.77	-0.45	0.461538	0.538462
A07	21438821	C	S	0.34	G	0.85	-0.51	0.461538	0.538462
A07	21438900	C	Y	0.31	T	1	-0.69	0.368421	0.526316
A07	21438932	G	R	0.3	A	1	-0.7	0.5	0.6
A07	21438933	A	M	0.3	C	1	-0.7	0.5	0.6
A07	21438937	C	S	0.3	G	1	-0.7	0.5	0.6
A07	21438943	C	Y	0.4	T	1	-0.6	0.5	0.6
A07	21439308	G	A	1	A	1	0	0.571429	0.714286
A07	21439445	A	W	0.25	T	0.88	-0.63	0.5	0.625
A07	21439447	C	Y	0.25	T	0.88	-0.63	0.5	0.625
A07	21439448	A	W	0.25	T	0.88	-0.63	0.5	0.625
A07	21439452	C	Y	0.25	T	0.88	-0.63	0.5	0.625
A07	21439463	A	R	0.27	G	0.9	-0.63	0.454545	0.545455
A07	21439467	A	R	0.3	G	0.83	-0.53	0.416667	0.583333
A07	21439619	A	R	0.22	G	0.93	-0.71	0.344828	0.413793
A07	21439652	G	R	0.21	A	0.95	-0.74	0.347826	0.478261
A07	21440207	C	S	0.3	S	0.67	-0.37	0.555556	0.666667
A07	21440303	A	R	0.22	R	0.81	-0.59	0.388889	0.5
A07	21440523	A	A	0.13	M	0.8	-0.67	0.380952	0.47619
A07	21440740	T	Y	0.12	C	0.94	-0.82	0.411765	0.529412
A07	21440852	C	C	0.07	M	0.6	-0.53	0.5	0.6
A07	21440857	T	T	0.07	Y	0.6	-0.53	0.5	0.6
A07	21440897	C	C	0.05	Y	0.5	-0.45	0.5	0.6
A07	21440906	C	C	0.05	Y	0.5	-0.45	0.5	0.6
A07	21441190	C	Y	0.29	T	0.94	-0.65	0.321429	0.428571
A07	21441415	T	A	1	A	1	0	0.5	0.6
A07	21441863	A	A	0.07	W	0.63	-0.56	0.454545	0.545455
A07	21441949	G	G	0	K	0.5	-0.5	0.5	0.6
A07	21442687	G	R	0.17	A	0.9	-0.73	0.380952	0.47619
A07	21442893	A	G	1	G	1	0	0.571429	0.714286
A07	21442906	G	T	1	T	1	0	0.571429	0.714286
A07	21443125	T	C	1	C	1	0	0.5	0.625
A07	21443320	T	C	1	C	1	0	0.571429	0.714286
A07	21443423	G	R	0.45	A	0.88	-0.43	0.454545	0.545455
A07	21443474	G	R	0.4	A	0.9	-0.5	0.363636	0.454545
A07	21443648	C	S	0.23	S	0.8	-0.57	0.380952	0.47619
A07	21444478	A	M	0.12	C	0.94	-0.82	0.368421	0.526316
A07	21444579	G	R	0.21	R	0.84	-0.63	0.333333	0.458333
A07	21444765	G	G	0.05	R	0.5	-0.45	0.5	0.625
A07	21444770	T	T	0.05	K	0.57	-0.52	0.571429	0.714286
A07	21446146	G	S	0.33	C	0.94	-0.61	0.333333	0.458333
A07	21446587	A	W	0.27	T	0.93	-0.66	0.346154	0.461538
A07	21446796	G	R	0.48	G	0.1	0.38	0.36	0.44
A07	21446898	A	G	1	G	1	0	0.461538	0.538462
A07	21446908	G	A	1	A	1	0	0.416667	0.583333
A07	21446917	C	T	1	T	1	0	0.416667	0.583333
A07	21447010	A	G	1	G	1	0	0.5	0.6
A07	21447016	G	T	1	T	1	0	0.5	0.6
A07	21447017	A	G	1	G	1	0	0.555556	0.666667
A07	21447385	G	R	0.14	A	0.87	-0.73	0.5	0.625
A07	21447388	A	A	0.1	G	0.87	-0.77	0.5	0.625
A07	21447451	G	R	0.15	A	0.9	-0.75	0.5	0.6
A07	21447460	G	K	0.8	G	0.07	0.73	0.428571	0.571429
A07	21447574	A	M	0.32	C	0.96	-0.64	0.333333	0.444444
A07	21447946	C	Y	0.17	Y	0.79	-0.62	0.333333	0.458333
A07	21448237	G	G	0	K	0.75	-0.75	0.416667	0.583333
A07	21448658	G	G	0.09	R	0.72	-0.63	0.454545	0.545455
A07	21448672	G	G	0.11	K	0.72	-0.61	0.555556	0.666667
A07	21448794	G	S	0.16	S	0.66	-0.5	0.388889	0.5
A07	21448945	G	A	1	A	1	0	0.461538	0.538462
A07	21448960	C	A	1	A	1	0	0.555556	0.666667
A07	21449445	C	Y	0.45	T	0.94	-0.49	0.388889	0.5
A07	21449520	C	M	0.41	A	0.96	-0.55	0.333333	0.444444
A07	21449759	A	R	0.65	A	0.06	0.59	0.347826	0.478261
A07	21451819	A	M	0.32	M	0.82	-0.5	0.323529	0.441176
A07	21452064	C	S	0.54	G	0.92	-0.38	0.461538	0.538462
A07	21452291	A	M	0.2	M	0.57	-0.37	0.428571	0.571429
A07	21452329	A	A	0.07	R	0.41	-0.34	0.416667	0.583333
A07	21452526	A	R	0.15	R	0.8	-0.65	0.36	0.44
A07	21452724	T	Y	0.29	C	0.94	-0.65	0.297297	0.405405
A07	21453005	G	R	0.29	A	0.96	-0.67	0.3125	0.4375
A07	21453064	T	W	0.28	A	0.97	-0.69	0.323529	0.441176
A07	21453121	T	Y	0.24	C	0.93	-0.69	0.333333	0.424242
A07	21453208	A	W	0.27	W	0.88	-0.61	0.305556	0.388889
A07	21453268	C	S	0.27	S	0.81	-0.54	0.297297	0.405405
A07	21453304	C	Y	0.28	Y	0.86	-0.58	0.333333	0.433333
A07	21467728	C	Y	0.39	T	0.94	-0.55	0.322581	0.419355
A07	21468017	T	K	0.36	G	0.93	-0.57	0.363636	0.454545
A07	21468236	A	R	0.33	A	0	0.33	0.388889	0.5
A07	21468371	A	R	0.48	G	1	-0.52	0.333333	0.444444
A07	21468479	G	R	0.11	A	0.94	-0.83	0.323529	0.441176
A07	21469122	G	R	0.44	A	0.96	-0.52	0.36	0.44
A07	21469261	A	R	0.25	G	0.92	-0.67	0.321429	0.428571
A07	21469626	A	R	0.26	R	0.63	-0.37	0.454545	0.545455
A07	21469663	G	S	0.25	S	0.72	-0.47	0.454545	0.545455
A07	21470104	C	M	0.78	A	0.94	-0.16	0.428571	0.571429
A07	21470215	T	W	0.5	W	0.77	-0.27	0.363636	0.454545
A07	21470283	G	R	0.56	R	0.52	0.04	0.333333	0.444444
A07	21470495	T	K	0.44	K	0.49	-0.05	0.307692	0.410256
A07	21470605	T	W	0.53	W	0.67	-0.14	0.307692	0.410256
A07	21470803	A	M	0.54	M	0.69	-0.15	0.333333	0.458333
A07	21470925	T	Y	0.33	Y	0.5	-0.17	0.4	0.533333
A07	21470960	A	M	0.15	M	0.5	-0.35	0.461538	0.538462
A07	21471010	C	S	0.31	S	0.48	-0.17	0.375	0.5
A07	21471231	G	R	0.33	R	0.4	-0.07	0.333333	0.444444
A07	21471337	A	R	0.49	R	0.55	-0.06	0.305556	0.388889
A07	21471666	A	T	1	T	0.92	0.08	0.454545	0.545455
A07	21472651	G	C	0.87	C	1	-0.13	0.5	0.625
A07	21472882	A	G	1	G	1	0	0.454545	0.545455
A07	21472954	A	R	0.8	G	0.89	-0.09	0.4	0.5
A07	21472957	T	W	0.76	A	0.9	-0.14	0.380952	0.47619
A07	21473435	A	R	0.68	R	0.58	0.1	0.292683	0.414634
A07	21473723	T	Y	0.38	Y	0.57	-0.19	0.461538	0.538462
A07	21473820	C	Y	0.43	Y	0.8	-0.37	0.428571	0.571429
A07	21473878	A	M	0.54	M	0.7	-0.16	0.461538	0.538462
A07	21474010	C	S	0.7	S	0.52	0.18	0.411765	0.529412
A07	21475131	A	G	0.85	G	1	-0.15	0.571429	0.714286
A07	21475674	G	R	0.66	A	1	-0.34	0.416667	0.583333
A07	21475725	G	R	0.62	A	0.9	-0.28	0.375	0.5
A07	21475745	G	K	0.5	T	0.9	-0.4	0.416667	0.583333
A07	21476172	G	S	0.5	C	1	-0.5	0.5	0.6
A07	21476196	G	R	0.25	A	1	-0.75	0.5	0.625
A07	21476207	T	Y	0.22	C	1	-0.78	0.555556	0.666667
A07	21476283	A	A	0.13	T	0.93	-0.8	0.4	0.533333
A07	21476289	C	C	0.12	T	0.94	-0.82	0.375	0.5
A07	21476313	A	A	0.12	G	0.92	-0.8	0.428571	0.571429
A07	21476332	T	T	0.11	G	0.91	-0.8	0.416667	0.583333
A07	21476368	C	Y	0.23	T	0.93	-0.7	0.375	0.5
A07	21476523	G	R	0.37	A	0.92	-0.55	0.314286	0.4
A07	21476708	T	K	0.25	K	0.87	-0.62	0.333333	0.424242
A07	21476750	G	R	0.31	R	0.79	-0.48	0.333333	0.458333
A07	21476815	C	M	0.3	M	0.86	-0.56	0.363636	0.454545
A07	21476900	G	K	0.2	T	0.91	-0.71	0.333333	0.458333
A07	21477432	G	R	0.19	R	0.84	-0.65	0.333333	0.424242
A07	21477433	C	M	0.21	M	0.84	-0.63	0.333333	0.424242
A07	21477712	T	W	0.33	W	0.83	-0.5	0.333333	0.433333
A07	21477777	T	Y	0.39	Y	0.8	-0.41	0.333333	0.433333
A07	21477870	G	R	0.31	R	0.83	-0.52	0.333333	0.433333
A07	21477950	A	R	0.31	R	0.81	-0.5	0.333333	0.444444
A07	21478132	C	Y	0.32	T	0.91	-0.59	0.368421	0.526316
A07	21478254	G	S	0.52	C	0.96	-0.44	0.347826	0.478261
A07	21478291	G	K	0.69	T	0.96	-0.27	0.461538	0.538462
A07	21478494	G	R	0.41	A	0.92	-0.51	0.461538	0.538462
A07	21478577	G	R	0.43	A	1	-0.57	0.416667	0.583333
A07	21478598	C	Y	0.42	T	1	-0.58	0.428571	0.571429
A07	21478638	A	R	0.38	A	0	0.38	0.461538	0.538462
A07	21479004	A	W	0.24	T	0.96	-0.72	0.36	0.44
A07	21480342	G	R	0.52	A	0.9	-0.38	0.411765	0.529412
A07	21480494	T	Y	0.66	C	0.96	-0.3	0.388889	0.5
A07	21480605	A	R	0.54	G	1	-0.46	0.333333	0.458333
A07	21480630	A	W	0.39	T	1	-0.61	0.388889	0.5
A07	21480684	T	Y	0.33	C	0.94	-0.61	0.4	0.533333
A07	21480712	T	W	0.63	T	0.06	0.57	0.454545	0.545455
A07	21480731	A	W	0.4	T	0.94	-0.54	0.4	0.533333
A07	21480820	A	R	0.38	G	0.91	-0.53	0.347826	0.478261
A07	21480984	A	R	0.3	A	0	0.3	0.461538	0.538462
A07	21481148	A	R	0.54	G	1	-0.46	0.363636	0.454545
A07	21481160	G	R	0.5	A	1	-0.5	0.333333	0.458333
A07	21481468	G	R	0.25	R	0.89	-0.64	0.321429	0.428571
A07	21482298	T	W	0.36	W	0.71	-0.35	0.428571	0.571429
A07	21482326	T	W	0.24	W	0.69	-0.45	0.461538	0.538462
A07	21482348	C	S	0.35	S	0.73	-0.38	0.428571	0.571429
A07	21482356	T	W	0.3	A	0.83	-0.53	0.416667	0.583333
A07	21482357	T	W	0.28	A	0.83	-0.55	0.416667	0.583333
A07	21482378	G	K	0.29	T	0.88	-0.59	0.411765	0.529412
A07	21482653	T	Y	0.5	C	0.96	-0.46	0.428571	0.571429
A07	21482858	C	Y	0.36	T	0.88	-0.52	0.454545	0.545455
A07	21482864	C	M	0.33	A	0.89	-0.56	0.416667	0.583333
A07	21482900	G	R	0.21	A	0.92	-0.71	0.428571	0.571429
A07	21482970	C	Y	0.29	T	0.94	-0.65	0.322581	0.419355
A07	21483422	A	R	0.33	G	0.96	-0.63	0.388889	0.5
A07	21483434	G	K	0.35	T	0.95	-0.6	0.411765	0.529412
A07	21483599	A	R	0.4	G	0.88	-0.48	0.36	0.44
A07	21483658	T	Y	0.4	Y	0.84	-0.44	0.36	0.44
A07	21484413	G	A	1	A	1	0	0.4	0.533333
A07	21484436	C	A	1	A	1	0	0.428571	0.571429
A07	21485505	G	S	0.66	C	0.96	-0.3	0.555556	0.666667
A07	21485536	C	S	0.27	G	0.93	-0.66	0.454545	0.545455
A07	21485560	G	R	0.35	A	0.92	-0.57	0.428571	0.571429
A07	21485770	G	R	0.44	G	0	0.44	0.555556	0.666667
A07	21485814	G	S	0.5	C	0.95	-0.45	0.416667	0.583333
A07	21485839	G	K	0.29	T	0.96	-0.67	0.411765	0.529412
A07	21485933	A	R	0.17	G	0.92	-0.75	0.346154	0.461538
A07	21485957	T	Y	0.25	C	0.96	-0.71	0.321429	0.428571
A07	21486051	A	R	0.32	R	0.81	-0.49	0.322581	0.419355
A07	21486299	T	W	0.3	W	0.75	-0.45	0.375	0.5
A07	21486308	C	Y	0.26	Y	0.73	-0.47	0.4	0.533333
A07	21486452	T	T	0.17	K	0.7	-0.53	0.5	0.6
A07	21486476	T	T	0.2	W	0.62	-0.42	0.5	0.625
A07	21486479	T	T	0.2	Y	0.62	-0.42	0.5	0.625
A07	21486494	G	R	0.4	R	0.62	-0.22	0.5	0.625
A07	21486512	T	Y	0.44	Y	0.62	-0.18	0.5	0.625
A07	21486515	C	S	0.44	S	0.62	-0.18	0.5	0.625
A07	21486518	G	R	0.44	R	0.62	-0.18	0.5	0.625
A07	21486627	C	Y	0.29	Y	0.66	-0.37	0.571429	0.714286
A07	21486642	C	M	0.25	M	0.6	-0.35	0.5	0.625
A07	21486708	A	A	0.11	R	0.44	-0.33	0.555556	0.666667
A07	21487178	C	Y	0.18	T	0.94	-0.76	0.368421	0.526316
A07	21487179	A	M	0.17	C	0.95	-0.78	0.4	0.5
A07	21487274	C	C	0.06	T	0.95	-0.89	0.375	0.5
A07	21487280	T	T	0.06	C	0.95	-0.89	0.375	0.5
A07	21487292	C	C	0.07	T	0.95	-0.88	0.4	0.533333
A07	21487740	C	Y	0.24	T	0.89	-0.65	0.333333	0.424242
A07	21487886	G	R	0.14	A	0.96	-0.82	0.321429	0.428571
A07	21488092	G	R	0.25	A	0.96	-0.71	0.344828	0.413793
A07	21488140	A	W	0.18	T	0.93	-0.75	0.321429	0.428571
A07	21488155	C	Y	0.19	T	0.94	-0.75	0.346154	0.461538
A07	21488292	T	W	0.22	A	0.92	-0.7	0.333333	0.444444
A07	21490912	A	T	1	T	1	0	0.333333	0.458333
A07	21491117	T	A	1	A	1	0	0.333333	0.444444
A07	21492578	C	T	1	T	1	0	0.333333	0.433333
A07	21493899	C	M	0.28	M	0.8	-0.52	0.380952	0.47619
A07	21495331	T	Y	0.24	Y	0.77	-0.53	0.388889	0.5
A07	21495606	A	M	0.15	M	0.76	-0.61	0.461538	0.538462
A07	21495615	A	W	0.2	W	0.76	-0.56	0.461538	0.538462
A07	21495820	G	R	0.31	R	0.85	-0.54	0.3125	0.4375
A07	21496002	G	R	0.19	R	0.81	-0.62	0.363636	0.454545
A07	21496014	T	K	0.16	K	0.78	-0.62	0.368421	0.526316
A07	21496016	G	R	0.16	R	0.76	-0.6	0.411765	0.529412
A07	21496031	G	K	0.17	K	0.73	-0.56	0.4	0.533333
A07	21496159	T	T	0.07	Y	0.61	-0.54	0.461538	0.538462
A07	21496236	T	T	0.11	Y	0.62	-0.51	0.375	0.5
A07	21496239	C	C	0.11	Y	0.62	-0.51	0.375	0.5
A07	21496279	A	R	0.18	R	0.78	-0.6	0.428571	0.571429
A07	21496281	T	W	0.18	W	0.78	-0.6	0.428571	0.571429
A07	21496323	G	R	0.31	R	0.83	-0.52	0.388889	0.5
A07	21496466	G	G	0.07	R	0.81	-0.74	0.375	0.5
A07	21496469	A	A	0.07	M	0.8	-0.73	0.4	0.533333
A07	21496487	T	T	0.07	K	0.72	-0.65	0.454545	0.545455
A07	21496496	A	A	0.09	R	0.66	-0.57	0.555556	0.666667
A07	21496571	T	T	0.03	Y	0.75	-0.72	0.5	0.625
A07	21496572	G	G	0.03	R	0.75	-0.72	0.5	0.625
A07	21496587	A	A	0.03	R	0.81	-0.78	0.454545	0.545455
A07	21496597	G	G	0	R	0.8	-0.8	0.5	0.6
A07	21496630	A	A	0.04	W	0.8	-0.76	0.5	0.6
A07	21496648	C	C	0.07	Y	0.71	-0.64	0.428571	0.571429
A07	21496824	A	A	0.04	R	0.72	-0.68	0.454545	0.545455
A07	21496829	G	G	0.04	S	0.5	-0.46	0.5	0.625
A07	21497668	C	C	0.12	S	0.63	-0.51	0.454545	0.545455
A07	21497670	A	A	0.12	M	0.66	-0.54	0.416667	0.583333
A07	21497699	T	T	0.09	W	0.73	-0.64	0.368421	0.526316
A07	21497827	T	W	0.16	W	0.8	-0.64	0.36	0.44
A07	21498064	G	G	0.12	R	0.83	-0.71	0.388889	0.5
A07	21498067	A	A	0.12	R	0.82	-0.7	0.411765	0.529412
A07	21498073	T	T	0.12	W	0.81	-0.69	0.375	0.5
A07	21498109	T	K	0.17	K	0.78	-0.61	0.368421	0.526316
A07	21500856	T	T	0.13	W	0.8	-0.67	0.380952	0.47619
A07	21500893	G	G	0.06	R	0.63	-0.57	0.454545	0.545455
A07	21500910	T	T	0	W	0.62	-0.62	0.5	0.625
A07	21502007	T	T	0.12	Y	0.75	-0.63	0.416667	0.583333
A07	21502010	C	C	0.15	S	0.75	-0.6	0.416667	0.583333
A07	21502018	T	T	0.15	W	0.75	-0.6	0.416667	0.583333
A07	21502146	C	S	0.18	G	1	-0.82	0.5	0.6
A07	21502147	C	Y	0.18	T	1	-0.82	0.5	0.6
A07	21502148	T	K	0.16	G	1	-0.84	0.5	0.6
A07	21502302	G	R	0.32	A	0.94	-0.62	0.388889	0.5
A07	21502305	G	R	0.31	A	0.94	-0.63	0.368421	0.526316
A07	21502597	C	Y	0.11	Y	0.71	-0.6	0.380952	0.47619
A07	21502629	G	S	0.14	S	0.81	-0.67	0.3125	0.4375
A07	21503364	G	R	0.28	A	0.92	-0.64	0.333333	0.444444
A07	21503538	T	Y	0.5	C	0.93	-0.43	0.388889	0.5
A07	21503612	T	W	0.52	A	1	-0.48	0.411765	0.529412
A07	21503913	G	R	0.41	A	0.95	-0.54	0.333333	0.458333
A07	21504000	C	Y	0.52	T	0.91	-0.39	0.368421	0.526316
A07	21504015	G	R	0.56	A	0.91	-0.35	0.375	0.5
A07	21504144	T	Y	0.45	C	0.95	-0.5	0.4	0.5
A07	21504150	T	K	0.45	G	0.95	-0.5	0.4	0.5
A07	21504171	A	W	0.5	T	0.95	-0.45	0.363636	0.454545
A07	21504270	A	M	0.31	A	0	0.31	0.375	0.5
A07	21504704	T	K	0.21	G	0.89	-0.68	0.344828	0.413793
A07	21504960	C	Y	0.68	T	0.97	-0.29	0.375	0.5
A07	21504972	A	R	0.63	G	0.97	-0.34	0.368421	0.526316
A07	21505072	G	R	0.55	A	1	-0.45	0.388889	0.5
A07	21505225	A	M	0.39	C	0.91	-0.52	0.388889	0.5
A07	21505510	C	T	1	T	1	0	0.347826	0.478261
A07	21505715	G	R	0.24	A	0.93	-0.69	0.375	0.5
A07	21505748	C	Y	0.23	T	1	-0.77	0.363636	0.454545
A07	21505754	G	R	0.22	A	1	-0.78	0.347826	0.478261
A07	21505823	G	R	0.19	A	0.91	-0.72	0.333333	0.458333
A07	21505997	T	W	0.3	A	0.95	-0.65	0.297297	0.405405
A07	21506093	G	R	0.29	A	0.9	-0.61	0.333333	0.424242
A07	21506117	C	Y	0.24	Y	0.85	-0.61	0.321429	0.428571
A07	21506120	A	M	0.24	M	0.86	-0.62	0.344828	0.413793
A07	21506712	C	M	0.52	A	1	-0.48	0.347826	0.478261
A07	21506762	G	R	0.47	A	0.88	-0.41	0.347826	0.478261
A07	21506818	C	Y	0.29	T	0.84	-0.55	0.411765	0.529412
A07	21506841	C	Y	0.25	Y	0.83	-0.58	0.375	0.5
A07	21506896	C	Y	0.45	T	1	-0.55	0.454545	0.545455
A07	21506905	C	S	0.5	G	1	-0.5	0.5	0.6
A07	21507193	A	G	0.86	G	1	-0.14	0.428571	0.571429
A07	21507457	C	Y	0.39	T	0.91	-0.52	0.363636	0.454545
A07	21507465	A	R	0.36	G	0.91	-0.55	0.347826	0.478261
A07	21515479	G	A	1	A	1	0	0.333333	0.458333
A07	21516937	G	A	1	A	1	0	0.571429	0.714286
A07	21516958	G	A	1	A	1	0	0.5	0.625
A07	21518844	C	G	1	G	1	0	0.36	0.44
A07	21521840	T	C	1	C	1	0	0.363636	0.454545
A07	21522030	C	A	1	A	1	0	0.347826	0.478261
A07	21522033	G	A	1	A	1	0	0.333333	0.458333
A07	21525668	A	T	0.96	T	1	-0.04	0.333333	0.458333
A07	21528972	A	G	1	G	1	0	0.4	0.5
A07	21540277	A	R	0.78	R	0.14	0.64	0.3125	0.4375
A07	21563113	G	R	0.66	G	0.09	0.57	0.305556	0.388889
A07	21566239	T	W	0.74	A	0.97	-0.23	0.3	0.4
A07	21567387	C	C	0.1	Y	0.75	-0.65	0.5	0.6
A07	21574577	C	T	0.7	T	0.82	-0.12	0.5	0.6
A07	21575160	C	Y	0.48	T	0.91	-0.43	0.333333	0.458333
A07	21575420	C	Y	0.63	Y	0.49	0.14	0.333333	0.433333
A07	21578608	G	A	1	A	1	0	0.380952	0.47619
A07	21581452	C	Y	0.27	T	0.92	-0.65	0.333333	0.444444
A07	21581477	A	R	0.3	G	0.93	-0.63	0.3125	0.4375
A07	21581592	T	Y	0.28	Y	0.83	-0.55	0.321429	0.428571
A07	21582195	A	R	0.5	G	0.88	-0.38	0.5	0.625
A07	21582996	G	A	1	A	1	0	0.380952	0.47619
A07	21584178	A	T	1	T	1	0	0.363636	0.454545
A07	21584796	A	R	0.21	R	0.84	-0.63	0.346154	0.461538
A07	21585518	C	A	1	A	1	0	0.323529	0.441176
A07	21588001	C	Y	0.33	Y	0.25	0.08	0.291667	0.395833
A07	21592006	T	A	0.95	A	1	-0.05	0.380952	0.47619
A07	21595834	G	R	0.25	R	0.33	-0.08	0.296296	0.37037
A07	21598863	T	C	0.79	C	0.96	-0.17	0.321429	0.428571
A07	21599317	T	Y	0.2	Y	0.32	-0.12	0.276923	0.353846
A07	21599480	A	W	0.2	W	0.36	-0.16	0.295455	0.386364
A07	21600458	A	R	0.34	R	0.3	0.04	0.276596	0.382979
A07	21605079	C	T	1	T	1	0	0.461538	0.538462
A07	21612789	A	G	1	G	1	0	0.454545	0.545455
A07	21612801	G	A	1	A	1	0	0.416667	0.583333
A07	21612815	T	G	1	G	1	0	0.461538	0.538462
A07	21612862	G	R	0.35	R	0.81	-0.46	0.375	0.5
A07	21614093	T	K	0.31	G	0.92	-0.61	0.333333	0.458333
A07	21614398	T	K	0.15	K	0.83	-0.68	0.333333	0.458333
A07	21614560	C	Y	0.16	Y	0.68	-0.52	0.375	0.5
A07	21614569	A	R	0.21	R	0.64	-0.43	0.428571	0.571429
A07	21614840	A	A	0	M	0.78	-0.78	0.428571	0.571429
A07	21614842	G	G	0	S	0.78	-0.78	0.428571	0.571429
A07	21614848	T	T	0	Y	0.8	-0.8	0.4	0.533333
A07	21614854	G	G	0.05	R	0.73	-0.68	0.4	0.533333
A07	21615586	T	K	0.23	K	0.81	-0.58	0.297297	0.405405
A07	21615607	C	S	0.2	S	0.75	-0.55	0.297297	0.405405
A07	21615718	C	C	0.12	Y	0.75	-0.63	0.375	0.5
A07	21615749	C	M	0.1	M	0.71	-0.61	0.428571	0.571429
A07	21615809	T	K	0.16	K	0.76	-0.6	0.346154	0.461538
A07	21616987	C	Y	0.38	Y	0.78	-0.4	0.346154	0.461538
A07	21617627	T	K	0.2	K	0.86	-0.66	0.428571	0.571429
A07	21617653	G	R	0.24	R	0.78	-0.54	0.428571	0.571429
A07	21617664	G	K	0.21	K	0.82	-0.61	0.411765	0.529412
A07	21617849	T	W	0.4	W	0.79	-0.39	0.333333	0.458333
A07	21617877	T	Y	0.33	Y	0.82	-0.49	0.347826	0.478261
A07	21617889	A	R	0.28	R	0.82	-0.54	0.347826	0.478261
A07	21625299	C	Y	0.36	T	0.97	-0.61	0.333333	0.424242
A07	21638991	G	R	0.35	R	0.8	-0.45	0.4	0.5
A07	21639025	A	A	0.11	T	0.88	-0.77	0.388889	0.5
A07	21639068	T	K	0.15	G	0.92	-0.77	0.4	0.5
A07	21641504	C	Y	0.19	Y	0.34	-0.15	0.346154	0.461538
A07	21643461	A	M	0.27	M	0.84	-0.57	0.333333	0.424242
A07	21658333	G	R	0.63	G	0.09	0.54	0.368421	0.526316
A07	21661065	T	Y	0.26	Y	0.76	-0.5	0.411765	0.529412
A07	21661080	T	Y	0.27	Y	0.69	-0.42	0.375	0.5
A07	21661285	G	S	0.21	S	0.78	-0.57	0.321429	0.428571
A07	21661344	T	T	0.11	Y	0.6	-0.49	0.4	0.533333
A07	21661593	C	Y	0.37	Y	0.83	-0.46	0.322581	0.419355
A07	21661837	G	K	0.33	K	0.84	-0.51	0.333333	0.444444
A07	21661984	T	W	0.22	W	0.83	-0.61	0.333333	0.458333
A07	21662020	A	W	0.21	W	0.58	-0.37	0.416667	0.583333
A07	21662036	C	Y	0.17	Y	0.5	-0.33	0.5	0.6
A07	21662076	T	T	0.14	Y	0.4	-0.26	0.5	0.6
A07	21662124	A	M	0.25	M	0.44	-0.19	0.555556	0.666667
A07	21662198	A	A	0.13	R	0.57	-0.44	0.571429	0.714286
A07	21662414	T	T	0.13	Y	0.57	-0.44	0.571429	0.714286
A07	21662829	C	Y	0.3	Y	0.8	-0.5	0.4	0.5
A07	21662852	T	Y	0.3	Y	0.76	-0.46	0.411765	0.529412
A07	21662909	C	Y	0.16	Y	0.58	-0.42	0.416667	0.583333
A07	21662995	G	R	0.14	R	0.76	-0.62	0.461538	0.538462
A07	21663071	G	S	0.22	S	0.71	-0.49	0.428571	0.571429
A07	21663176	T	Y	0.29	Y	0.82	-0.53	0.333333	0.458333
A07	21663596	A	A	0.07	M	0.57	-0.5	0.428571	0.571429
A07	21663598	C	C	0.07	M	0.57	-0.5	0.428571	0.571429
A07	21663613	C	C	0.04	Y	0.46	-0.42	0.461538	0.538462
A07	21663649	T	T	0.04	Y	0.33	-0.29	0.4	0.533333
A07	21664143	G	G	0	R	0.66	-0.66	0.380952	0.47619
A07	21664173	G	G	0	K	0.62	-0.62	0.375	0.5
A07	21671166	T	W	0.21	W	0.56	-0.35	0.555556	0.666667
A07	21681222	A	A	0.08	R	0.75	-0.67	0.375	0.5
A07	21681231	C	C	0.09	M	0.75	-0.66	0.375	0.5
A07	21681294	C	S	0.21	S	0.68	-0.47	0.368421	0.526316
A07	21681362	T	K	0.23	K	0.8	-0.57	0.36	0.44
A07	21681423	T	Y	0.18	Y	0.77	-0.59	0.322581	0.419355
A07	21681512	T	W	0.33	W	0.75	-0.42	0.344828	0.413793
A07	21681656	C	Y	0.19	Y	0.8	-0.61	0.380952	0.47619
A07	21681659	G	K	0.19	K	0.8	-0.61	0.380952	0.47619
A07	21681680	A	R	0.17	R	0.78	-0.61	0.347826	0.478261
A07	21681768	A	R	0.2	R	0.73	-0.53	0.4	0.533333
A07	21681789	T	K	0.2	K	0.75	-0.55	0.5	0.625
A07	21681907	T	T	0.1	A	0.92	-0.82	0.428571	0.571429
A07	21681908	T	W	0.21	A	0.92	-0.71	0.428571	0.571429
A07	21682009	C	C	0	M	0.75	-0.75	0.5	0.625
A07	21682038	A	A	0	W	0.77	-0.77	0.555556	0.666667
A07	21682254	C	C	0.11	S	0.73	-0.62	0.4	0.533333
A07	21682264	G	G	0.09	R	0.66	-0.57	0.416667	0.583333
A07	21682266	T	T	0.09	Y	0.6	-0.51	0.5	0.6
A07	21683944	C	S	0.23	S	0.78	-0.55	0.347826	0.478261
A07	21683957	T	Y	0.25	Y	0.79	-0.54	0.333333	0.458333
A07	21684026	A	M	0.17	M	0.72	-0.55	0.388889	0.5
A07	21684053	A	R	0.19	R	0.6	-0.41	0.5	0.6
A07	21684477	G	K	0.26	K	0.8	-0.54	0.36	0.44
A07	21685208	G	R	0.27	R	0.88	-0.61	0.344828	0.413793
A07	21685244	G	K	0.3	K	0.86	-0.56	0.333333	0.433333
A07	21685332	T	W	0.35	W	0.71	-0.36	0.428571	0.571429
A07	21685358	T	K	0.26	K	0.63	-0.37	0.454545	0.545455
A07	21685367	C	M	0.22	M	0.62	-0.4	0.5	0.625
A07	21685530	T	T	0.12	K	0.66	-0.54	0.5	0.625
A07	21685534	G	G	0.11	K	0.61	-0.5	0.555556	0.666667
A07	21685547	G	G	0.09	R	0.58	-0.49	0.454545	0.545455
A07	21685650	C	C	0.08	Y	0.71	-0.63	0.571429	0.714286
A07	21685666	A	A	0.07	R	0.57	-0.5	0.571429	0.714286
A07	21685672	T	T	0.08	Y	0.57	-0.49	0.571429	0.714286
A07	21686771	A	A	0.04	R	0.72	-0.68	0.454545	0.545455
A07	21686797	C	C	0.04	Y	0.7	-0.66	0.5	0.6
A07	21686821	T	T	0.03	Y	0.7	-0.67	0.5	0.6
A07	21698443	C	C	0.12	S	0.8	-0.68	0.4	0.533333
A07	21698445	T	Y	0.12	Y	0.8	-0.68	0.4	0.533333
A07	21698446	G	S	0.12	S	0.8	-0.68	0.4	0.533333
A07	21698557	A	R	0.36	G	0.94	-0.58	0.428571	0.571429
A07	21698675	A	R	0.14	G	0.88	-0.74	0.375	0.5
A07	21698818	C	C	0.1	S	0.75	-0.65	0.416667	0.583333
A07	21698833	A	A	0.09	R	0.78	-0.69	0.428571	0.571429
A07	21699131	C	Y	0.25	T	1	-0.75	0.323529	0.441176
A07	21699220	T	W	0.29	A	0.97	-0.68	0.323529	0.441176
A07	21699377	G	S	0.21	C	0.95	-0.74	0.368421	0.526316
A07	21699415	C	Y	0.15	T	0.95	-0.8	0.4	0.5
A07	21699450	G	G	0.11	A	0.9	-0.79	0.388889	0.5
A07	21699727	C	S	0.19	S	0.84	-0.65	0.368421	0.526316
A07	21699778	A	R	0.17	R	0.83	-0.66	0.333333	0.458333
A07	21699966	T	T	0	W	0.57	-0.57	0.428571	0.571429
A07	21700364	G	R	0.2	A	0.94	-0.74	0.388889	0.5
A07	21700914	T	T	0.14	K	0.62	-0.48	0.5	0.625
A07	21700954	C	C	0.09	Y	0.45	-0.36	0.454545	0.545455
A07	21700978	C	C	0.05	Y	0.41	-0.36	0.416667	0.583333
A07	21701304	T	T	0.12	K	0.45	-0.33	0.454545	0.545455
A07	21701310	C	C	0.12	Y	0.45	-0.33	0.454545	0.545455
A07	21701453	A	A	0.12	W	0.69	-0.57	0.461538	0.538462
A07	21701456	T	T	0.12	Y	0.73	-0.61	0.4	0.533333
A07	21701659	T	W	0.26	A	0.88	-0.62	0.388889	0.5
A07	21701924	C	C	0.19	M	0.84	-0.65	0.368421	0.526316
A07	21702139	T	Y	0.25	Y	0.8	-0.55	0.321429	0.428571
A07	21702164	A	W	0.34	W	0.84	-0.5	0.347826	0.478261
A07	21702267	A	R	0.25	R	0.7	-0.45	0.411765	0.529412
A07	21702746	T	K	0.28	K	0.85	-0.57	0.333333	0.444444
A07	21703281	T	Y	0.36	C	0.89	-0.53	0.344828	0.413793
A07	21703536	T	Y	0.5	Y	0.89	-0.39	0.4	0.5
A07	21706603	T	K	0.25	K	0.86	-0.61	0.305556	0.388889
A07	21707892	G	R	0.27	A	1	-0.73	0.333333	0.424242
A07	21708819	G	K	0.29	K	0.89	-0.6	0.322581	0.419355
A07	21709415	C	Y	0.34	Y	0.78	-0.44	0.315789	0.421053
A07	21710768	C	M	0.28	A	1	-0.72	0.388889	0.5
A07	21710790	C	Y	0.26	T	1	-0.74	0.411765	0.529412
A07	21710804	G	R	0.3	A	1	-0.7	0.4	0.533333
A07	21710810	T	K	0.3	G	1	-0.7	0.4	0.533333
A07	21710907	G	R	0.39	A	0.92	-0.53	0.333333	0.444444
A07	21710955	A	M	0.33	C	0.96	-0.63	0.321429	0.428571
A07	21711044	C	Y	0.16	T	1	-0.84	0.454545	0.545455
A07	21711079	T	T	0.12	C	1	-0.88	0.5	0.625
A07	21711124	G	G	0.05	K	0.62	-0.57	0.5	0.625
A07	21711168	G	G	0	S	0.76	-0.76	0.461538	0.538462
A07	21711341	T	Y	0.23	Y	0.81	-0.58	0.346154	0.461538
A07	21711384	C	S	0.24	G	0.93	-0.69	0.344828	0.413793
A07	21711479	C	Y	0.26	T	0.9	-0.64	0.333333	0.444444
A07	21711565	C	Y	0.22	Y	0.65	-0.43	0.363636	0.454545
A07	21711789	C	M	0.43	A	0.97	-0.54	0.323529	0.441176
A07	21711831	G	R	0.32	A	0.97	-0.65	0.322581	0.419355
A07	21712056	G	R	0.34	R	0.85	-0.51	0.314286	0.4
A07	21712171	A	R	0.25	R	0.86	-0.61	0.305556	0.388889
A07	21712353	G	R	0.46	A	0.9	-0.44	0.346154	0.461538
A07	21712560	A	R	0.37	G	0.92	-0.55	0.321429	0.428571
A07	21712734	G	K	0.23	K	0.8	-0.57	0.4	0.533333
A07	21712804	G	G	0.04	K	0.75	-0.71	0.5	0.625
A07	21713120	T	Y	0.15	C	0.75	-0.6	0.416667	0.583333
A07	21713645	T	Y	0.22	C	0.94	-0.72	0.411765	0.529412
A07	21715274	T	Y	0.3	C	0.93	-0.63	0.333333	0.433333
A07	21715930	G	K	0.42	K	0.84	-0.42	0.333333	0.458333
A07	21716003	G	K	0.37	K	0.81	-0.44	0.333333	0.444444
A07	21716098	A	M	0.32	M	0.86	-0.54	0.344828	0.413793
A07	21718590	C	M	0.25	A	0.9	-0.65	0.291667	0.395833
A07	21720288	T	K	0.29	K	0.73	-0.44	0.346154	0.461538
A07	21720418	T	K	0.21	K	0.78	-0.57	0.347826	0.478261
A07	21720453	C	M	0.19	M	0.82	-0.63	0.347826	0.478261
A07	21720554	T	T	0.05	K	0.41	-0.36	0.416667	0.583333
A07	21720555	G	G	0.05	R	0.41	-0.36	0.416667	0.583333
A07	21720569	G	G	0.04	R	0.41	-0.37	0.416667	0.583333
A07	21720738	T	W	0.26	W	0.75	-0.49	0.4	0.5
A07	21720760	T	W	0.3	W	0.8	-0.5	0.346154	0.461538
A07	21720915	T	K	0.33	K	0.81	-0.48	0.333333	0.458333
A07	21720990	C	C	0.11	Y	0.68	-0.57	0.368421	0.526316
A07	21720993	C	C	0.11	Y	0.66	-0.55	0.388889	0.5
A07	21721496	T	Y	0.22	C	1	-0.78	0.555556	0.666667
A07	21721640	A	A	0.03	R	0.4	-0.37	0.5	0.6
A07	21722179	T	Y	0.41	Y	0.74	-0.33	0.411765	0.529412
A07	21722520	T	T	0	W	0.62	-0.62	0.5	0.625
A07	21725654	C	Y	0.29	Y	0.68	-0.39	0.375	0.5
A07	21725716	A	W	0.15	W	0.72	-0.57	0.388889	0.5
A07	21725720	T	T	0.12	K	0.72	-0.6	0.388889	0.5
A07	21725727	G	G	0.12	R	0.73	-0.61	0.368421	0.526316
A07	21725811	C	Y	0.17	Y	0.82	-0.65	0.344828	0.413793
A07	21725951	C	Y	0.26	T	0.9	-0.64	0.4	0.533333
A07	21726107	T	K	0.38	K	0.85	-0.47	0.346154	0.461538
A07	21726260	T	K	0.57	K	0.86	-0.29	0.380952	0.47619
A07	21726398	C	Y	0.18	Y	0.8	-0.62	0.4	0.5
A07	21726412	G	S	0.2	S	0.78	-0.58	0.368421	0.526316
A07	21726431	G	R	0.18	R	0.75	-0.57	0.375	0.5
A07	21726464	G	G	0.04	R	0.75	-0.71	0.375	0.5
A07	21726470	A	A	0.04	W	0.71	-0.67	0.428571	0.571429
A07	21726877	G	K	0.29	K	0.79	-0.5	0.333333	0.458333
A07	21726888	T	Y	0.24	Y	0.77	-0.53	0.363636	0.454545
A07	21726941	C	C	0.1	Y	0.78	-0.68	0.428571	0.571429
A07	21726974	C	C	0.1	Y	0.66	-0.56	0.4	0.533333
A07	21727039	A	A	0.11	R	0.68	-0.57	0.368421	0.526316
A07	21727049	G	G	0.11	R	0.63	-0.52	0.368421	0.526316
A07	21727096	A	R	0.14	R	0.75	-0.61	0.4	0.5
A07	21727317	C	M	0.26	M	0.85	-0.59	0.333333	0.444444
A07	21727496	C	M	0.18	M	0.81	-0.63	0.375	0.5
A07	21727560	C	A	1	A	1	0	0.388889	0.5
A07	21728988	T	G	1	G	1	0	0.5	0.625
A07	21729837	C	T	1	T	1	0	0.5	0.625
A07	21730151	A	R	0.42	A	0	0.42	0.571429	0.714286
A07	21731830	A	C	1	C	1	0	0.5	0.625
A07	21733999	G	C	1	C	1	0	0.428571	0.571429
A07	21736350	T	C	1	C	1	0	0.416667	0.583333
A07	21737351	T	C	1	C	1	0	0.5	0.625
A07	21739315	T	Y	0.38	T	0.03	0.35	0.380952	0.47619
A07	21739317	C	M	0.38	C	0.03	0.35	0.380952	0.47619
A07	21739677	G	R	0.6	G	0.15	0.45	0.4	0.5
A07	21741315	T	T	0.06	Y	0.81	-0.75	0.454545	0.545455
A07	21741346	G	G	0.1	R	0.69	-0.59	0.461538	0.538462
A07	21741884	C	S	0.44	G	0.94	-0.5	0.388889	0.5
A07	21742038	A	W	0.3	T	0.9	-0.6	0.363636	0.454545
A07	21742181	C	Y	0.55	T	0.9	-0.35	0.380952	0.47619
A07	21742342	G	R	0.57	A	1	-0.43	0.428571	0.571429
A07	21742347	G	R	0.61	A	1	-0.39	0.461538	0.538462
A07	21743433	C	G	1	G	1	0	0.416667	0.583333
A07	21744344	C	M	0.29	M	0.82	-0.53	0.411765	0.529412
A07	21744693	C	Y	0.17	Y	0.76	-0.59	0.380952	0.47619
A07	21744970	T	T	0.15	K	0.8	-0.65	0.4	0.5
A07	21745239	T	Y	0.14	C	0.94	-0.8	0.388889	0.5
A07	21745264	C	C	0.06	S	0.75	-0.69	0.5	0.625
A07	21745278	C	C	0.03	Y	0.75	-0.72	0.5	0.625
A07	21746285	T	T	0.13	C	1	-0.87	0.454545	0.545455
A07	21746330	G	R	0.31	R	0.73	-0.42	0.461538	0.538462
A07	21746413	C	M	0.3	M	0.75	-0.45	0.4	0.5
A07	21746415	T	Y	0.31	Y	0.73	-0.42	0.368421	0.526316
A07	21746496	G	R	0.19	R	0.76	-0.57	0.380952	0.47619
A07	21746610	G	G	0	R	0.5	-0.5	0.5	0.625
A07	21746685	C	C	0	Y	0.38	-0.38	0.461538	0.538462
A07	21746691	A	A	0	M	0.38	-0.38	0.461538	0.538462
A07	21746715	T	T	0	K	0.33	-0.33	0.416667	0.583333
A07	21748415	G	G	0	R	0.33	-0.33	0.555556	0.666667
A07	21749149	G	R	0.34	G	0.02	0.32	0.302326	0.395349
A07	21750155	A	R	0.23	R	0.7	-0.47	0.5	0.6
A07	21750159	C	C	0.08	Y	0.5	-0.42	0.5	0.6
A07	21750883	A	A	0.07	R	0.3	-0.23	0.5	0.6
A07	21750884	A	A	0.07	R	0.3	-0.23	0.5	0.6
A07	21751717	C	Y	0.16	Y	0.45	-0.29	0.454545	0.545455
A07	21751880	A	A	0.06	M	0.48	-0.42	0.344828	0.413793
A07	21751883	A	A	0.06	R	0.48	-0.42	0.344828	0.413793
A07	21752167	T	Y	0.32	C	0.95	-0.63	0.347826	0.478261
A07	21752547	A	W	0.5	T	0.92	-0.42	0.416667	0.583333
A07	21754502	T	W	0.28	A	0.86	-0.58	0.571429	0.714286
A07	21754503	T	K	0.28	G	0.86	-0.58	0.571429	0.714286
A07	21754504	C	M	0.28	M	0.62	-0.34	0.5	0.625
A07	21754505	T	W	0.28	W	0.62	-0.34	0.5	0.625
A07	21755819	C	C	0.46	T	0.66	-0.2	0.555556	0.666667
A07	21756223	C	M	0.37	M	0.5	-0.13	0.5	0.625
A07	21756689	C	C	0.18	Y	0.37	-0.19	0.5	0.625
A07	21756741	T	T	0.17	Y	0.55	-0.38	0.555556	0.666667
A07	21757469	A	R	0.45	R	0.76	-0.31	0.380952	0.47619
A07	21757568	A	W	0.33	W	0.24	0.09	0.36	0.44
A07	21757594	A	R	0.3	A	0.15	0.15	0.346154	0.461538
A07	21761978	C	M	0.31	A	0.93	-0.62	0.322581	0.419355
A07	21762069	T	Y	0.33	Y	0.64	-0.31	0.411765	0.529412
A07	21762071	T	W	0.33	W	0.61	-0.28	0.388889	0.5
A07	21762115	G	S	0.4	S	0.47	-0.07	0.368421	0.526316
A07	21762132	A	M	0.4	M	0.47	-0.07	0.4	0.533333
A07	21762160	T	Y	0.27	Y	0.57	-0.3	0.380952	0.47619
A07	21762195	A	W	0.19	W	0.58	-0.39	0.333333	0.458333
A07	21762262	A	R	0.23	R	0.82	-0.59	0.363636	0.454545
A07	21762266	G	R	0.22	R	0.82	-0.6	0.347826	0.478261
A07	21762325	T	K	0.27	K	0.81	-0.54	0.346154	0.461538
A07	21762401	A	M	0.35	M	0.82	-0.47	0.297297	0.405405
A07	21762794	G	R	0.5	A	0.94	-0.44	0.323529	0.441176
A07	21762990	A	W	0.33	T	0.88	-0.55	0.4	0.533333
A07	21763330	T	W	0.35	W	0.84	-0.49	0.346154	0.461538
A07	21763573	G	R	0.25	A	0.92	-0.67	0.333333	0.458333
A07	21763648	T	Y	0.33	Y	0.8	-0.47	0.333333	0.433333
A07	21763768	T	T	0.09	Y	0.78	-0.69	0.428571	0.571429
A07	21763777	T	T	0.07	W	0.75	-0.68	0.416667	0.583333
A07	21763804	G	G	0.03	R	0.63	-0.6	0.454545	0.545455
A07	21763969	A	A	0.12	R	0.83	-0.71	0.322581	0.419355
A07	21764050	C	Y	0.2	Y	0.8	-0.6	0.333333	0.433333
A07	21764834	A	R	0.39	R	0.86	-0.47	0.333333	0.424242
A07	21764906	A	W	0.21	W	0.75	-0.54	0.344828	0.413793
A07	21764907	C	Y	0.21	Y	0.75	-0.54	0.344828	0.413793
A07	21765291	A	A	0.07	G	1	-0.93	0.454545	0.545455
A07	21765317	A	A	0.03	G	1	-0.97	0.571429	0.714286
A07	21765324	G	G	0.03	C	1	-0.97	0.571429	0.714286
A07	21765347	C	C	0	T	0.9	-0.9	0.5	0.6
A07	21765352	T	T	0	A	0.9	-0.9	0.5	0.6
A07	21765362	A	A	0.03	G	0.92	-0.89	0.428571	0.571429
A07	21765377	T	T	0.03	C	0.93	-0.9	0.4	0.533333
A07	21765650	G	K	0.25	K	0.87	-0.62	0.321429	0.428571
A07	21766563	T	W	0.27	A	0.95	-0.68	0.363636	0.454545
A07	21771216	C	M	0.5	A	0.91	-0.41	0.305556	0.388889
A07	21772721	T	Y	0.5	C	0.96	-0.46	0.363636	0.454545
A07	21772953	T	W	0.22	A	0.88	-0.66	0.555556	0.666667
A07	21773145	G	R	0.46	A	0.97	-0.51	0.333333	0.458333
A07	21773654	C	M	0.33	A	0.95	-0.62	0.363636	0.454545
A07	21775393	A	W	0.33	T	0.9	-0.57	0.333333	0.444444
A07	21776418	T	W	0.45	W	0.88	-0.43	0.333333	0.424242
A07	21776562	C	Y	0.31	T	0.97	-0.66	0.305556	0.388889
A07	21777920	A	R	0.34	G	1	-0.66	0.416667	0.583333
A07	21777924	T	Y	0.36	C	1	-0.64	0.416667	0.583333
A07	21777940	A	R	0.38	G	1	-0.62	0.5	0.625
A07	21778886	A	W	0.37	W	0.88	-0.51	0.3125	0.4375
A07	21779460	G	S	0.22	S	0.86	-0.64	0.363636	0.454545
A07	21779465	A	W	0.23	W	0.79	-0.56	0.333333	0.458333
A07	21779466	A	R	0.23	R	0.79	-0.56	0.333333	0.458333
A07	21780299	C	S	0.33	S	0.86	-0.53	0.333333	0.424242
A07	21780815	C	Y	0.33	T	0.91	-0.58	0.333333	0.458333
A07	21780941	G	K	0.3	T	0.96	-0.66	0.36	0.44
A07	21780995	A	R	0.28	G	1	-0.72	0.333333	0.444444
A07	21780998	G	R	0.28	A	1	-0.72	0.346154	0.461538
A07	21781173	T	W	0.42	A	0.92	-0.5	0.333333	0.444444
A07	21781186	T	Y	0.42	C	0.92	-0.5	0.346154	0.461538
A07	21781693	C	M	0.3	A	0.89	-0.59	0.346154	0.461538
A07	21782218	C	Y	0.29	Y	0.77	-0.48	0.555556	0.666667
A07	21794467	T	Y	0.46	C	0.94	-0.48	0.333333	0.433333
A07	21811174	T	Y	0.38	T	0	0.38	0.461538	0.538462
A07	21811330	C	Y	0.54	C	0.04	0.5	0.363636	0.454545
A07	21811414	C	Y	0.38	C	0.05	0.33	0.388889	0.5
A07	21812914	C	Y	0.43	T	0.9	-0.47	0.375	0.5
A07	21812917	T	Y	0.43	C	0.9	-0.47	0.375	0.5
A07	21814057	T	K	0.47	G	0.87	-0.4	0.4	0.533333
A07	21814068	C	Y	0.58	T	0.88	-0.3	0.416667	0.583333
A07	21814088	C	Y	0.6	T	1	-0.4	0.5	0.6
A07	21814091	G	S	0.37	G	0	0.37	0.5	0.625
A07	21815047	A	T	1	T	1	0	0.571429	0.714286
A07	21815360	T	Y	0.2	C	0.91	-0.71	0.4	0.533333
A07	21815440	G	K	0.47	T	0.9	-0.43	0.368421	0.526316
A07	21815793	T	K	0.32	G	0.96	-0.64	0.344828	0.413793
A07	21815869	T	W	0.45	A	0.92	-0.47	0.36	0.44
A07	21815916	A	M	0.31	A	0.04	0.27	0.363636	0.454545
A07	21816130	C	M	0.24	M	0.76	-0.52	0.380952	0.47619
A07	21816176	C	C	0.14	S	0.5	-0.36	0.5	0.6
A07	21816189	G	G	0.1	R	0.5	-0.4	0.5	0.625
A07	21820750	A	W	0.23	W	0.79	-0.56	0.322581	0.419355
A07	21820871	C	C	0.08	Y	0.4	-0.32	0.5	0.6
A07	21821239	C	C	0.08	M	0.72	-0.64	0.454545	0.545455
A07	21821245	A	A	0.04	R	0.72	-0.68	0.454545	0.545455
A07	21821291	A	A	0.04	W	0.75	-0.71	0.5	0.625
A07	21821299	C	C	0.03	S	0.62	-0.59	0.5	0.625
A07	21821318	G	G	0.04	R	0.69	-0.65	0.461538	0.538462
A07	21821331	A	A	0.07	R	0.68	-0.61	0.375	0.5
A07	21821339	C	C	0.07	Y	0.68	-0.61	0.375	0.5
A07	21821354	G	G	0.12	R	0.66	-0.54	0.388889	0.5
A07	21821489	C	Y	0.19	T	0.95	-0.76	0.4	0.5
A07	21821504	C	Y	0.21	T	1	-0.79	0.388889	0.5
A07	21821572	T	T	0.12	K	0.83	-0.71	0.388889	0.5
A07	21821713	A	W	0.19	W	0.5	-0.31	0.5	0.6
A07	21821787	T	Y	0.25	Y	0.82	-0.57	0.411765	0.529412
A07	21822485	A	R	0.43	G	0.93	-0.5	0.322581	0.419355
A07	21822633	T	Y	0.26	Y	0.87	-0.61	0.347826	0.478261
A07	21822657	T	Y	0.25	Y	0.83	-0.58	0.388889	0.5
A07	21822684	A	M	0.13	M	0.83	-0.7	0.388889	0.5
A07	21822702	T	W	0.13	W	0.8	-0.67	0.380952	0.47619
A07	21822720	A	A	0.12	M	0.76	-0.64	0.411765	0.529412
A07	21822809	G	G	0.07	R	0.71	-0.64	0.428571	0.571429
A07	21822817	T	T	0.11	Y	0.75	-0.64	0.416667	0.583333
A07	21822837	G	G	0.15	R	0.66	-0.51	0.555556	0.666667
A07	21822864	T	T	0.13	W	0.69	-0.56	0.461538	0.538462
A07	21822888	G	G	0.06	R	0.58	-0.52	0.411765	0.529412
A07	21823669	C	S	0.41	G	0.9	-0.49	0.333333	0.433333
A07	21823725	G	R	0.23	A	0.93	-0.7	0.333333	0.433333
A07	21823815	C	C	0.08	M	0.76	-0.68	0.461538	0.538462
A07	21823816	G	G	0.08	R	0.76	-0.68	0.461538	0.538462
A07	21823824	T	T	0.04	Y	0.76	-0.72	0.461538	0.538462
A07	21823825	T	T	0.04	Y	0.76	-0.72	0.461538	0.538462
A07	21823922	A	A	0	R	0.5	-0.5	0.5	0.625
A07	21823924	C	C	0	Y	0.5	-0.5	0.5	0.625
A07	21824080	G	G	0.07	A	0.88	-0.81	0.555556	0.666667
A07	21824188	C	C	0.11	A	0.92	-0.81	0.333333	0.444444
A07	21824335	C	M	0.28	M	0.79	-0.51	0.305556	0.388889
A07	21824409	C	S	0.26	S	0.8	-0.54	0.36	0.44
A07	21824497	C	Y	0.24	T	0.96	-0.72	0.36	0.44
A07	21824662	T	Y	0.22	C	0.92	-0.7	0.347826	0.478261
A07	21824878	A	A	0.09	R	0.52	-0.43	0.411765	0.529412
A07	21825471	T	Y	0.24	C	0.96	-0.72	0.36	0.44
A07	21825511	T	Y	0.22	C	0.97	-0.75	0.305556	0.388889
A07	21825778	C	C	0.04	S	0.78	-0.74	0.347826	0.478261
A07	21825954	A	W	0.16	W	0.7	-0.54	0.333333	0.458333
A07	21825971	A	R	0.18	R	0.73	-0.55	0.346154	0.461538
A07	21826056	A	R	0.2	R	0.86	-0.66	0.344828	0.413793
A07	21826297	T	K	0.16	K	0.77	-0.61	0.333333	0.444444
A07	21826350	C	C	0.06	Y	0.76	-0.7	0.380952	0.47619
A07	21826445	T	Y	0.2	Y	0.83	-0.63	0.322581	0.419355
A07	21826504	T	Y	0.32	C	0.89	-0.57	0.321429	0.428571
A07	21827494	T	W	0.26	W	0.38	-0.12	0.375	0.5
A07	21827518	C	Y	0.23	Y	0.43	-0.2	0.375	0.5
A07	21827575	C	S	0.24	S	0.33	-0.09	0.555556	0.666667
A07	21828027	T	Y	0.23	C	0.95	-0.72	0.4	0.5
A07	21828163	C	Y	0.27	Y	0.8	-0.53	0.4	0.5
A07	21828272	G	R	0.26	R	0.85	-0.59	0.4	0.5
A07	21828895	T	K	0.27	G	0.92	-0.65	0.297297	0.405405
A07	21828947	C	M	0.19	A	0.93	-0.74	0.322581	0.419355
A07	21829091	A	M	0.29	M	0.83	-0.54	0.388889	0.5
A07	21829112	G	R	0.19	R	0.83	-0.64	0.388889	0.5
A07	21829157	C	S	0.24	S	0.75	-0.51	0.375	0.5
A07	21829301	C	S	0.23	S	0.82	-0.59	0.346154	0.461538
A07	21829640	G	R	0.2	R	0.73	-0.53	0.346154	0.461538
A07	21829647	A	W	0.21	W	0.73	-0.52	0.346154	0.461538
A07	21829668	G	R	0.2	R	0.65	-0.45	0.346154	0.461538
A07	21830496	G	R	0.45	A	0.93	-0.48	0.322581	0.419355
A07	21830663	G	R	0.41	A	0.93	-0.52	0.333333	0.433333
A07	21830859	T	W	0.54	A	0.97	-0.43	0.321429	0.428571
A07	21831506	G	A	0.69	A	0.96	-0.27	0.461538	0.538462
A07	21831830	C	M	0.37	M	0.86	-0.49	0.333333	0.444444
A07	21832066	A	W	0.32	T	0.96	-0.64	0.333333	0.444444
A07	21832413	G	R	0.24	A	0.92	-0.68	0.36	0.44
A07	21832587	G	K	0.22	K	0.81	-0.59	0.297297	0.405405
A07	21832929	T	Y	0.2	Y	0.82	-0.62	0.3	0.4
A07	21833430	G	R	0.29	A	0.81	-0.52	0.333333	0.458333
A07	21833472	C	Y	0.51	T	0.94	-0.43	0.322581	0.419355
A07	21833791	A	M	0.35	C	0.61	-0.26	0.305556	0.388889
A07	21833843	T	Y	0.48	C	0.91	-0.43	0.333333	0.458333
A07	21834039	C	Y	0.42	Y	0.83	-0.41	0.388889	0.5
A07	21834193	G	R	0.39	R	0.85	-0.46	0.4	0.5
A07	21834291	C	S	0.33	S	0.85	-0.52	0.380952	0.47619
A07	21834483	G	S	0.32	S	0.86	-0.54	0.333333	0.433333
A07	21834584	C	S	0.36	S	0.86	-0.5	0.344828	0.413793
A07	21840568	G	R	0.28	A	0.89	-0.61	0.36	0.44
A07	21842125	C	S	0.5	G	0.89	-0.39	0.416667	0.583333
A07	21842142	T	Y	0.25	C	0.9	-0.65	0.375	0.5
A07	21842458	G	R	0.28	R	0.86	-0.58	0.3125	0.4375
A07	21842492	T	W	0.29	W	0.83	-0.54	0.305556	0.388889
A07	21842738	C	Y	0.15	T	0.93	-0.78	0.333333	0.424242
A07	21843369	C	Y	0.4	Y	0.82	-0.42	0.314286	0.4
A07	21843487	A	W	0.26	W	0.85	-0.59	0.321429	0.428571
A07	21843489	C	Y	0.25	Y	0.85	-0.6	0.321429	0.428571
A07	21844612	G	R	0.49	A	0.96	-0.47	0.346154	0.461538
A07	21844821	T	W	0.33	A	0.93	-0.6	0.333333	0.433333
A07	21845027	C	S	0.28	G	0.91	-0.63	0.323529	0.441176
A07	21845207	A	R	0.24	G	0.95	-0.71	0.333333	0.458333
A07	21845488	A	R	0.26	R	0.85	-0.59	0.321429	0.428571
A07	21845569	T	Y	0.22	Y	0.66	-0.44	0.416667	0.583333
A07	21845924	A	M	0.42	M	0.85	-0.43	0.321429	0.428571
A07	21845930	G	R	0.38	R	0.85	-0.47	0.321429	0.428571
A07	21846093	C	C	0.12	Y	0.66	-0.54	0.555556	0.666667
A07	21846401	G	R	0.15	A	0.94	-0.79	0.323529	0.441176
A07	21846443	C	S	0.22	G	0.97	-0.75	0.305556	0.388889
A07	21846675	A	M	0.26	M	0.82	-0.56	0.323529	0.441176
A07	21847405	T	K	0.42	G	1	-0.58	0.368421	0.526316
A07	21847583	A	R	0.57	G	1	-0.43	0.571429	0.714286
A07	21847968	T	K	0.24	K	0.88	-0.64	0.297297	0.405405
A07	21848353	G	R	0.21	A	0.95	-0.74	0.368421	0.526316
A07	21848926	G	R	0.35	R	0.81	-0.46	0.333333	0.444444
A07	21849772	C	M	0.25	A	1	-0.75	0.416667	0.583333
A07	21849823	T	W	0.25	A	0.97	-0.72	0.4	0.5
A07	21849931	G	R	0.22	R	0.78	-0.56	0.428571	0.571429
A07	21849937	C	S	0.22	S	0.75	-0.53	0.416667	0.583333
A07	21849955	G	R	0.38	R	0.66	-0.28	0.555556	0.666667
A07	21850028	T	T	0.06	C	0.85	-0.79	0.428571	0.571429
A07	21850063	C	M	0.16	A	0.94	-0.78	0.411765	0.529412
A07	21850066	C	Y	0.16	T	0.94	-0.78	0.411765	0.529412
A07	21850294	T	W	0.16	W	0.62	-0.46	0.5	0.625
A07	21850527	A	M	0.28	C	0.94	-0.66	0.411765	0.529412
A07	21850537	A	W	0.23	T	0.94	-0.71	0.411765	0.529412
A07	21850822	G	R	0.27	A	0.96	-0.69	0.333333	0.433333
A07	21851001	C	Y	0.22	T	0.94	-0.72	0.388889	0.5
A07	21851028	G	S	0.19	C	0.92	-0.73	0.428571	0.571429
A07	21851262	A	R	0.17	R	0.68	-0.51	0.375	0.5
A07	21859565	C	M	0.32	M	0.46	-0.14	0.28169	0.352113
A07	21860500	T	Y	0.53	Y	0.66	-0.13	0.380952	0.47619
A07	21861305	A	R	0.2	R	0.31	-0.11	0.4	0.533333
A07	21861376	C	Y	0.3	C	0.09	0.21	0.363636	0.454545
A07	21864322	C	Y	0.41	Y	0.44	-0.03	0.278689	0.377049
A07	21866134	C	C	0.3	Y	0.28	0.02	0.285714	0.365079
A07	21869188	C	G	1	G	1	0	0.454545	0.545455
A07	21874114	C	Y	0.14	T	0.92	-0.78	0.36	0.44
A07	21874154	A	M	0.12	C	0.94	-0.82	0.388889	0.5
A07	21874208	T	Y	0.3	C	1	-0.7	0.411765	0.529412
A07	21874252	C	Y	0.57	T	1	-0.43	0.428571	0.571429
A07	21874334	C	Y	0.55	T	0.95	-0.4	0.454545	0.545455
A07	21874335	T	K	0.55	G	0.95	-0.4	0.454545	0.545455
A07	21874426	T	Y	0.31	C	0.91	-0.6	0.375	0.5
A07	21874427	T	K	0.29	G	0.91	-0.62	0.411765	0.529412
A07	21874767	C	Y	0.2	T	0.89	-0.69	0.333333	0.433333
A07	21874918	C	Y	0.17	T	1	-0.83	0.4	0.5
A07	21874924	C	Y	0.17	T	1	-0.83	0.368421	0.526316
A07	21875056	C	Y	0.15	Y	0.8	-0.65	0.4	0.5
A07	21875260	A	A	0.15	R	0.72	-0.57	0.388889	0.5
A07	21875287	C	C	0.11	S	0.58	-0.47	0.416667	0.583333
A07	21875291	C	C	0.11	Y	0.58	-0.47	0.416667	0.583333
A07	21875292	G	G	0.11	K	0.58	-0.47	0.416667	0.583333
A07	21875296	A	A	0.11	W	0.58	-0.47	0.416667	0.583333
A07	21875427	G	G	0.1	S	0.61	-0.51	0.461538	0.538462
A07	21875433	C	C	0.13	Y	0.61	-0.48	0.461538	0.538462
A07	21875477	C	C	0.16	Y	0.5	-0.34	0.428571	0.571429
A07	21875493	A	A	0.19	R	0.52	-0.33	0.411765	0.529412
A07	21875503	G	G	0.18	S	0.6	-0.42	0.347826	0.478261
A07	21875680	C	S	0.17	S	0.71	-0.54	0.428571	0.571429
A07	21876172	G	G	0.13	A	0.91	-0.78	0.347826	0.478261
A07	21876206	G	K	0.15	T	0.95	-0.8	0.333333	0.458333
A07	21876235	G	K	0.21	T	0.95	-0.74	0.363636	0.454545
A07	21876355	T	Y	0.28	C	0.95	-0.67	0.347826	0.478261
A07	21876364	A	W	0.21	T	0.95	-0.74	0.347826	0.478261
A07	21876415	A	M	0.14	C	0.92	-0.78	0.428571	0.571429
A07	21876417	T	T	0.13	C	0.92	-0.79	0.428571	0.571429
A07	21876424	G	G	0.1	A	0.93	-0.83	0.375	0.5
A07	21876487	C	C	0.12	T	0.94	-0.82	0.368421	0.526316
A07	21876490	T	T	0.12	C	0.95	-0.83	0.4	0.5
A07	21876492	T	T	0.12	A	0.95	-0.83	0.4	0.5
A07	21876622	C	C	0.1	Y	0.83	-0.73	0.333333	0.458333
A07	21877018	A	R	0.25	R	0.86	-0.61	0.344828	0.413793
A07	21877105	A	R	0.2	R	0.74	-0.54	0.333333	0.444444
A07	21877158	T	Y	0.24	Y	0.69	-0.45	0.346154	0.461538
A07	21877195	G	K	0.23	K	0.7	-0.47	0.333333	0.433333
A07	21877435	A	W	0.27	T	0.92	-0.65	0.36	0.44
A07	21877626	A	A	0.11	W	0.69	-0.58	0.461538	0.538462
A07	21878070	T	T	0.05	G	0.85	-0.8	0.571429	0.714286
A07	21879186	A	A	0.14	G	1	-0.86	0.5	0.625
A07	21879230	T	T	0.07	A	1	-0.93	0.416667	0.583333
A07	21879481	C	Y	0.54	T	1	-0.46	0.571429	0.714286
A07	21879483	T	Y	0.54	C	1	-0.46	0.555556	0.666667
A07	21879536	C	Y	0.78	T	1	-0.22	0.555556	0.666667
A07	21881088	C	S	0.27	S	0.85	-0.58	0.4	0.5
A07	21881123	T	Y	0.25	Y	0.86	-0.61	0.380952	0.47619
A07	21881293	A	A	0.05	M	0.77	-0.72	0.555556	0.666667
A07	21881320	G	G	0.04	R	0.77	-0.73	0.555556	0.666667
A07	21882599	C	C	0.08	G	0.93	-0.85	0.36	0.44
A07	21882683	C	S	0.35	G	0.94	-0.59	0.411765	0.529412
A07	21882797	G	K	0.42	T	0.93	-0.51	0.416667	0.583333
A07	21882823	G	R	0.6	A	0.92	-0.32	0.4	0.533333
A07	21882962	C	Y	0.34	T	0.96	-0.62	0.346154	0.461538
A07	21882983	G	R	0.32	A	0.93	-0.61	0.333333	0.433333
A07	21883118	A	R	0.28	G	0.91	-0.63	0.323529	0.441176
A07	21883379	T	K	0.53	G	0.93	-0.4	0.411765	0.529412
A07	21883384	T	K	0.56	G	0.96	-0.4	0.375	0.5
A07	21883798	A	R	0.23	G	0.9	-0.67	0.454545	0.545455
A07	21883816	A	R	0.25	G	0.92	-0.67	0.428571	0.571429
A07	21883870	G	R	0.25	A	0.93	-0.68	0.333333	0.433333
A07	21883978	A	R	0.25	G	0.89	-0.64	0.321429	0.428571
A07	21884011	T	Y	0.17	Y	0.77	-0.6	0.388889	0.5
A07	21884014	C	Y	0.18	Y	0.75	-0.57	0.375	0.5
A07	21884249	A	R	0.41	G	0.95	-0.54	0.333333	0.458333
A07	21884354	A	W	0.34	A	0.03	0.31	0.347826	0.478261
A07	21884433	G	C	1	C	1	0	0.454545	0.545455
A07	21884969	A	T	1	T	1	0	0.5	0.625
A07	21884979	C	S	0.37	C	0	0.37	0.5	0.625
A07	21885001	G	K	0.37	G	0	0.37	0.5	0.625
A07	21885106	A	T	1	T	0.95	0.05	0.5	0.6
A07	21885281	C	T	1	T	1	0	0.5	0.625
A07	21885528	A	C	1	C	1	0	0.5	0.625
A07	21885574	T	G	1	G	1	0	0.5	0.625
A07	21885759	G	T	1	T	1	0	0.461538	0.538462
A07	21885984	G	A	1	A	1	0	0.461538	0.538462
A07	21885993	C	T	1	T	1	0	0.416667	0.583333
A07	21886098	A	T	1	T	1	0	0.555556	0.666667
A07	21886162	G	T	1	T	1	0	0.571429	0.714286
A07	21886479	A	G	1	G	1	0	0.5	0.625
A07	21886887	A	G	0.87	G	1	-0.13	0.4	0.533333
A07	21886901	C	T	1	T	1	0	0.555556	0.666667
A07	21886970	A	W	0.37	T	0.9	-0.53	0.375	0.5
A07	21887150	T	Y	0.32	Y	0.86	-0.54	0.323529	0.441176
A07	21887325	G	R	0.29	R	0.81	-0.52	0.3125	0.4375
A07	21887362	T	Y	0.29	Y	0.87	-0.58	0.322581	0.419355
A07	21912664	A	R	0.23	R	0.75	-0.52	0.416667	0.583333
A07	21912698	C	S	0.27	S	0.8	-0.53	0.4	0.533333
A07	21912735	G	S	0.35	S	0.84	-0.49	0.36	0.44
A07	21912925	C	Y	0.18	T	0.95	-0.77	0.4	0.5
A07	21912949	C	S	0.11	G	0.95	-0.84	0.347826	0.478261
A07	21912968	C	C	0.09	A	0.96	-0.87	0.333333	0.444444
A07	21913020	A	R	0.14	G	0.91	-0.77	0.347826	0.478261
A07	21913197	A	R	0.2	G	0.94	-0.74	0.314286	0.4
A07	21913201	G	R	0.22	A	0.94	-0.72	0.305556	0.388889
A07	21919168	G	K	0.25	K	0.8	-0.55	0.380952	0.47619
A07	21919249	T	W	0.21	W	0.75	-0.54	0.416667	0.583333
A07	21919252	C	Y	0.21	Y	0.75	-0.54	0.416667	0.583333
A07	21919258	G	R	0.23	R	0.76	-0.53	0.461538	0.538462
A07	21919285	G	R	0.19	A	0.93	-0.74	0.4	0.533333
A07	21919294	C	Y	0.21	Y	0.87	-0.66	0.4	0.533333
A07	21919929	T	Y	0.33	Y	0.8	-0.47	0.380952	0.47619
A07	21919977	T	Y	0.17	Y	0.63	-0.46	0.363636	0.454545
A07	21919988	C	Y	0.16	Y	0.6	-0.44	0.4	0.5
A07	21919996	T	T	0.13	Y	0.63	-0.5	0.363636	0.454545
A07	21920374	T	W	0.55	A	0.96	-0.41	0.388889	0.5
A07	21920378	T	K	0.56	G	0.96	-0.4	0.388889	0.5
A07	21920655	C	M	0.5	A	0.95	-0.45	0.416667	0.583333
A07	21920685	A	W	0.31	T	1	-0.69	0.461538	0.538462
A07	21920768	C	Y	0.2	Y	0.75	-0.55	0.416667	0.583333
A07	21920783	C	M	0.24	M	0.77	-0.53	0.388889	0.5
A07	21920797	A	M	0.23	M	0.76	-0.53	0.411765	0.529412
A07	21920816	T	Y	0.23	Y	0.73	-0.5	0.368421	0.526316
A07	21920834	G	R	0.22	R	0.7	-0.48	0.411765	0.529412
A07	21920926	G	R	0.14	R	0.7	-0.56	0.411765	0.529412
A07	21921034	T	T	0.11	Y	0.81	-0.7	0.375	0.5
A07	21921541	C	M	0.27	A	0.89	-0.62	0.388889	0.5
A07	21921542	C	M	0.26	A	0.89	-0.63	0.388889	0.5
A07	21921544	T	K	0.25	G	0.89	-0.64	0.388889	0.5
A07	21921643	A	R	0.28	G	0.96	-0.68	0.333333	0.444444
A07	21922581	G	R	0.26	A	1	-0.74	0.416667	0.583333
A07	21922689	G	R	0.22	R	0.8	-0.58	0.4	0.533333
A07	21923180	G	G	0.11	R	0.81	-0.7	0.363636	0.454545
A07	21923678	G	R	0.3	A	0.96	-0.66	0.333333	0.444444
A07	21927627	A	A	0.14	R	0.72	-0.58	0.454545	0.545455
A07	21933354	G	R	0.2	A	0.96	-0.76	0.333333	0.444444
A07	21933412	T	T	0.13	Y	0.77	-0.64	0.388889	0.5
A07	21933460	T	Y	0.18	Y	0.81	-0.63	0.375	0.5
A07	21933477	G	R	0.17	R	0.75	-0.58	0.375	0.5
A07	21933577	G	G	0.07	R	0.73	-0.66	0.4	0.533333
A07	21933836	A	W	0.23	W	0.85	-0.62	0.321429	0.428571
A07	21934018	T	W	0.31	A	0.93	-0.62	0.3125	0.4375
A07	21934160	A	A	0.08	G	0.9	-0.82	0.454545	0.545455
A07	21934165	T	T	0.08	A	0.88	-0.8	0.555556	0.666667
A07	21934310	A	R	0.14	G	0.91	-0.77	0.416667	0.583333
A07	21934709	A	R	0.14	R	0.81	-0.67	0.454545	0.545455
A07	21934732	G	G	0.12	K	0.81	-0.69	0.454545	0.545455
A07	21934744	C	M	0.15	M	0.81	-0.66	0.454545	0.545455
A07	21934848	A	R	0.21	G	0.95	-0.74	0.428571	0.571429
A07	21935136	A	M	0.27	M	0.63	-0.36	0.363636	0.454545
A07	21935155	A	R	0.25	R	0.68	-0.43	0.363636	0.454545
A07	21935185	T	Y	0.3	Y	0.73	-0.43	0.368421	0.526316
A07	21935721	G	A	1	A	1	0	0.555556	0.666667
A07	21936200	G	S	0.32	S	0.87	-0.55	0.363636	0.454545
A07	21936220	T	K	0.32	K	0.87	-0.55	0.363636	0.454545
A07	21936982	C	Y	0.47	Y	0.84	-0.37	0.347826	0.478261
A07	21937074	T	Y	0.38	C	0.94	-0.56	0.375	0.5
A07	21937187	A	R	0.5	R	0.83	-0.33	0.375	0.5
A07	21937268	G	R	0.21	A	0.94	-0.73	0.428571	0.571429
A07	21938534	T	K	0.17	K	0.88	-0.71	0.333333	0.458333
A07	21938717	C	C	0.1	M	0.72	-0.62	0.36	0.44
A07	21938753	A	R	0.15	R	0.62	-0.47	0.333333	0.458333
A07	21938769	C	Y	0.14	Y	0.65	-0.51	0.346154	0.461538
A07	21939765	C	Y	0.28	Y	0.82	-0.54	0.347826	0.478261
A07	21940557	A	W	0.18	T	0.93	-0.75	0.321429	0.428571
A07	21940736	T	Y	0.21	C	1	-0.79	0.380952	0.47619
A07	21940738	C	Y	0.19	T	1	-0.81	0.380952	0.47619
A07	21940826	A	R	0.24	G	0.9	-0.66	0.3125	0.4375
A07	21940992	T	T	0.04	A	1	-0.96	0.4	0.533333
A07	21941043	C	C	0.09	T	0.93	-0.84	0.4	0.533333
A07	21941229	G	R	0.25	A	1	-0.75	0.5	0.6
A07	21941232	C	S	0.18	G	1	-0.82	0.5	0.6
A07	21941265	T	Y	0.29	C	1	-0.71	0.571429	0.714286
A07	21941454	G	A	0.9	A	1	-0.1	0.5	0.6
A07	21941542	A	R	0.5	G	0.87	-0.37	0.5	0.625
A07	21941649	A	R	0.38	G	0.88	-0.5	0.5	0.625
A07	21941657	G	S	0.33	C	0.88	-0.55	0.555556	0.666667
A07	21941659	A	R	0.33	G	0.88	-0.55	0.555556	0.666667
A07	21941670	A	M	0.33	C	0.9	-0.57	0.555556	0.666667
A07	21941733	T	Y	0.33	C	1	-0.67	0.411765	0.529412
A07	21941766	T	Y	0.3	C	1	-0.7	0.368421	0.526316
A07	21941817	T	Y	0.3	C	0.95	-0.65	0.4	0.5
A07	21941822	G	K	0.31	T	0.95	-0.64	0.380952	0.47619
A07	21942191	A	W	0.38	W	0.84	-0.46	0.368421	0.526316
A07	21944509	T	K	0.19	K	0.73	-0.54	0.4	0.533333
A07	21947818	C	S	0.43	G	0.88	-0.45	0.375	0.5
A07	21950255	G	R	0.23	A	0.96	-0.73	0.346154	0.461538
A07	21950776	T	W	0.35	W	0.82	-0.47	0.321429	0.428571
A07	21950829	A	M	0.36	M	0.85	-0.49	0.333333	0.444444
A07	21951418	A	C	1	C	1	0	0.454545	0.545455
A07	21951423	C	T	1	T	1	0	0.454545	0.545455
A07	21951786	A	A	0.3	G	1	-0.7	0.555556	0.666667
A07	21952567	C	Y	0.28	T	0.92	-0.64	0.305556	0.388889
A07	21952909	T	Y	0.42	C	0.95	-0.53	0.347826	0.478261
A07	21953922	G	K	0.28	K	0.82	-0.54	0.321429	0.428571
A07	21954294	T	Y	0.17	Y	0.52	-0.35	0.273973	0.356164
A07	21954297	T	K	0.17	K	0.49	-0.32	0.266667	0.36
A07	21954571	G	G	0.2	R	0.45	-0.25	0.304348	0.369565
A07	21955577	A	M	0.19	C	0.89	-0.7	0.322581	0.419355
A07	21955814	A	W	0.23	W	0.85	-0.62	0.333333	0.433333
A07	21955838	G	K	0.24	K	0.82	-0.58	0.344828	0.413793
A07	21955864	T	Y	0.2	Y	0.85	-0.65	0.333333	0.433333
A07	21957497	T	W	0.33	A	0.91	-0.58	0.333333	0.433333
A07	21957865	G	K	0.31	K	0.79	-0.48	0.363636	0.454545
A07	21957888	T	Y	0.26	Y	0.81	-0.55	0.368421	0.526316
A07	21958188	T	T	0.12	K	0.58	-0.46	0.411765	0.529412
A07	21958191	T	T	0.12	Y	0.61	-0.49	0.388889	0.5
A07	21958195	C	C	0.12	Y	0.63	-0.51	0.368421	0.526316
A07	21958409	A	R	0.17	R	0.8	-0.63	0.388889	0.5
A07	21958410	G	K	0.17	K	0.8	-0.63	0.388889	0.5
A07	21958567	T	T	0	W	0.75	-0.75	0.5	0.625
A07	21958569	T	T	0	W	0.71	-0.71	0.571429	0.714286
A07	21958639	T	T	0	Y	0.75	-0.75	0.5	0.625
A07	21958924	G	R	0.75	A	1	-0.25	0.5	0.625
A07	21958927	A	R	0.78	G	1	-0.22	0.555556	0.666667
A07	21959058	G	K	0.67	T	1	-0.33	0.416667	0.583333
A07	21959059	G	S	0.64	C	1	-0.36	0.454545	0.545455
A07	21959238	T	T	0.06	W	0.75	-0.69	0.3125	0.4375
A07	21959247	C	C	0	Y	0.33	-0.33	0.416667	0.583333
A07	21960264	T	W	0.25	W	0.76	-0.51	0.36	0.44
A07	21961031	A	R	0.3	G	0.95	-0.65	0.333333	0.458333
A07	21963246	A	A	0.09	G	1	-0.91	0.454545	0.545455
A07	21963255	G	G	0.11	A	1	-0.89	0.375	0.5
A07	21963483	G	S	0.23	C	0.94	-0.71	0.411765	0.529412
A07	21963489	G	R	0.23	A	0.94	-0.71	0.411765	0.529412
A07	21963570	T	Y	0.21	C	0.96	-0.75	0.344828	0.413793
A07	21964657	A	R	0.21	G	0.91	-0.7	0.416667	0.583333
A07	21964948	C	Y	0.33	T	1	-0.67	0.416667	0.583333
A07	21965036	A	R	0.31	G	0.9	-0.59	0.363636	0.454545
A07	21965285	A	R	0.26	R	0.88	-0.62	0.323529	0.441176
A07	21965675	T	Y	0.16	Y	0.86	-0.7	0.36	0.44
A07	21965732	C	C	0.08	M	0.8	-0.72	0.380952	0.47619
A07	21965747	A	A	0.07	W	0.77	-0.7	0.388889	0.5
A07	21965754	T	T	0.06	Y	0.7	-0.64	0.411765	0.529412
A07	21965795	C	C	0.04	Y	0.7	-0.66	0.4	0.5
A07	21965917	G	G	0.08	R	0.82	-0.74	0.411765	0.529412
A07	21965932	T	T	0.11	K	0.8	-0.69	0.380952	0.47619
A07	21966615	C	C	0.07	A	0.86	-0.79	0.428571	0.571429
A07	21967250	G	K	0.33	K	0.78	-0.45	0.555556	0.666667
A07	21967340	T	Y	0.33	C	0.9	-0.57	0.388889	0.5
A07	21967521	A	A	0.15	R	0.77	-0.62	0.555556	0.666667
A07	21967531	G	G	0.15	K	0.75	-0.6	0.5	0.625
A07	21967841	G	G	0.2	A	0.87	-0.67	0.5	0.625
A07	21967867	C	C	0.17	T	0.9	-0.73	0.5	0.6
A07	21967874	C	C	0.17	A	0.9	-0.73	0.5	0.6
A07	21967878	C	C	0.17	T	0.91	-0.74	0.416667	0.583333
A07	21968068	G	R	0.32	A	0.94	-0.62	0.411765	0.529412
A07	21968072	T	K	0.36	G	0.93	-0.57	0.375	0.5
A07	21968203	G	K	0.27	T	0.93	-0.66	0.375	0.5
A07	21968775	A	A	0.12	R	0.85	-0.73	0.375	0.5
A07	21969170	A	W	0.56	T	1	-0.44	0.375	0.5
A07	21970470	G	R	0.3	R	0.85	-0.55	0.333333	0.444444
A07	21970511	C	Y	0.16	Y	0.83	-0.67	0.347826	0.478261
A07	21970727	C	Y	0.26	Y	0.78	-0.52	0.428571	0.571429
A07	21970798	A	A	0.15	G	0.87	-0.72	0.375	0.5
A07	21972294	T	C	1	C	1	0	0.454545	0.545455
A07	21973737	G	A	1	A	1	0	0.555556	0.666667
A07	21973739	G	T	1	T	1	0	0.555556	0.666667
A07	21973797	G	A	1	A	1	0	0.5	0.6
A07	22007159	G	K	0.58	K	0.78	-0.2	0.555556	0.666667
A07	22007198	T	W	0.66	A	1	-0.34	0.5	0.625
A07	22011330	C	M	0.21	M	0.81	-0.6	0.454545	0.545455
A07	22012626	C	Y	0.33	T	0.92	-0.59	0.428571	0.571429
A07	22014262	T	W	0.33	W	0.75	-0.42	0.416667	0.583333
A07	22014311	C	M	0.15	M	0.72	-0.57	0.454545	0.545455
A07	22014323	G	G	0.09	R	0.7	-0.61	0.5	0.6
A07	22016795	A	W	0.3	A	0.04	0.26	0.461538	0.538462
A07	22017108	T	Y	0.4	T	0	0.4	0.5	0.6
A07	22017120	G	R	0.45	G	0	0.45	0.454545	0.545455
A07	22017121	A	R	0.36	A	0	0.36	0.454545	0.545455
A07	22017123	C	M	0.36	C	0.03	0.33	0.454545	0.545455
A07	22017126	T	W	0.41	T	0	0.41	0.416667	0.583333
A07	22017312	G	K	0.45	G	0	0.45	0.454545	0.545455
A07	22017363	C	S	0.57	C	0	0.57	0.571429	0.714286
A07	22019050	A	R	0.75	A	0.04	0.71	0.347826	0.478261
A07	22019458	T	K	0.21	G	0.95	-0.74	0.347826	0.478261
A07	22026473	C	Y	0.75	Y	0.12	0.63	0.333333	0.458333
A07	22040282	T	K	0.54	T	0.21	0.33	0.363636	0.454545
A07	22041850	C	M	0.73	C	0	0.73	0.368421	0.526316
A07	22041908	G	R	0.44	G	0	0.44	0.555556	0.666667
A07	22042922	T	Y	0.24	C	0.91	-0.67	0.323529	0.441176
A07	22044420	T	Y	0.58	T	0	0.58	0.416667	0.583333
A07	22044656	A	R	0.68	A	0.03	0.65	0.368421	0.526316
A07	22044659	C	Y	0.68	C	0.03	0.65	0.368421	0.526316
A07	22045493	G	R	0.2	A	0.9	-0.7	0.4	0.5
A07	22045592	T	T	0.13	Y	0.67	-0.54	0.322581	0.419355
A07	22045652	C	C	0.13	Y	0.73	-0.6	0.333333	0.433333
A07	22049172	C	T	1	T	1	0	0.5	0.6
A07	22049175	C	T	1	T	1	0	0.454545	0.545455
A07	22049193	A	G	1	G	1	0	0.5	0.6
A07	22049304	G	T	1	T	1	0	0.461538	0.538462
A07	22049424	T	G	1	G	1	0	0.571429	0.714286
A07	22049508	C	A	1	A	0.89	0.11	0.5	0.6
A07	22049568	G	A	0.9	A	0.81	0.09	0.5	0.6
A07	22049577	C	A	0.9	A	0.8	0.1	0.5	0.6
A07	22049653	A	C	0.71	C	0.71	0	0.571429	0.714286
A07	22049655	T	G	0.71	G	0.71	0	0.571429	0.714286
A07	22049656	A	G	0.71	G	0.71	0	0.571429	0.714286
A07	22049685	A	G	0.9	G	0.77	0.13	0.555556	0.666667
A07	22055670	A	M	0.29	C	0.94	-0.65	0.388889	0.5
A07	22057030	T	Y	0.17	Y	0.77	-0.6	0.461538	0.538462
A07	22057214	G	R	0.33	A	0.9	-0.57	0.454545	0.545455
A07	22060927	A	R	0.24	G	0.92	-0.68	0.36	0.44
A07	22065224	T	C	1	C	1	0	0.461538	0.538462
A07	22065232	T	A	1	A	1	0	0.461538	0.538462
A07	22066058	G	T	1	T	1	0	0.5	0.625
A07	22066322	A	G	1	G	1	0	0.375	0.5
A07	22066600	A	C	1	C	1	0	0.5	0.625
A07	22066601	T	C	1	C	1	0	0.5	0.625
A07	22070508	T	C	1	C	1	0	0.5	0.625
A07	22071525	G	C	1	C	1	0	0.571429	0.714286
A07	22072543	A	R	0.4	G	1	-0.6	0.4	0.5
A07	22072849	G	R	0.23	R	0.72	-0.49	0.454545	0.545455
A07	22073233	G	S	0.22	S	0.86	-0.64	0.344828	0.413793
A07	22073341	C	M	0.17	M	0.86	-0.69	0.333333	0.433333
A07	22073924	A	R	0.31	R	0.82	-0.51	0.347826	0.478261
A07	22074104	C	C	0.13	Y	0.66	-0.53	0.333333	0.444444
A07	22074185	A	A	0.1	W	0.42	-0.32	0.428571	0.571429
A07	22074227	C	C	0.1	Y	0.55	-0.45	0.555556	0.666667
A07	22074246	T	T	0.09	Y	0.5	-0.41	0.5	0.625
A07	22074815	G	R	0.21	R	0.76	-0.55	0.333333	0.458333
A07	22074825	A	R	0.25	R	0.76	-0.51	0.346154	0.461538
A07	22075178	C	Y	0.19	Y	0.8	-0.61	0.346154	0.461538
A07	22075351	C	Y	0.3	Y	0.75	-0.45	0.375	0.5
A07	22075969	A	G	1	G	1	0	0.5	0.6
A07	22076093	G	G	0.04	A	0.94	-0.9	0.388889	0.5
A07	22076108	A	A	0.04	C	0.94	-0.9	0.388889	0.5
A07	22076213	T	K	0.14	K	0.81	-0.67	0.333333	0.444444
A07	22076267	G	K	0.15	K	0.76	-0.61	0.346154	0.461538
A07	22076399	G	R	0.11	A	0.95	-0.84	0.363636	0.454545
A07	22076683	G	R	0.25	A	0.95	-0.7	0.363636	0.454545
A07	22076806	A	W	0.3	A	0	0.3	0.461538	0.538462
A07	22077246	T	Y	0.63	C	1	-0.37	0.454545	0.545455
A07	22077335	C	T	1	T	1	0	0.461538	0.538462
A07	22077900	T	W	0.2	A	0.93	-0.73	0.4	0.533333
A07	22078387	A	W	0.16	W	0.8	-0.64	0.4	0.533333
A07	22078457	C	M	0.19	M	0.7	-0.51	0.5	0.6
A07	22078514	A	R	0.19	R	0.71	-0.52	0.571429	0.714286
A07	22078670	A	M	0.21	C	0.92	-0.71	0.428571	0.571429
A07	22078710	G	A	1	A	1	0	0.411765	0.529412
A07	22080119	A	R	0.36	R	0.81	-0.45	0.363636	0.454545
A07	22080456	T	W	0.13	W	0.45	-0.32	0.454545	0.545455
A07	22080471	T	T	0.11	W	0.5	-0.39	0.416667	0.583333
A07	22080488	T	T	0.15	W	0.53	-0.38	0.461538	0.538462
A07	22080623	T	T	0.12	Y	0.58	-0.46	0.416667	0.583333
A07	22080677	C	C	0.15	Y	0.5	-0.35	0.416667	0.583333
A07	22080682	G	G	0.15	R	0.5	-0.35	0.416667	0.583333
A07	22080833	A	A	0.04	R	0.58	-0.54	0.416667	0.583333
A07	22080847	T	T	0.04	K	0.64	-0.6	0.428571	0.571429
A07	22080966	G	R	0.24	A	0.95	-0.71	0.4	0.5
A07	22081060	G	G	0.12	C	1	-0.88	0.4	0.5
A07	22081133	A	R	0.12	G	1	-0.88	0.363636	0.454545
A07	22081151	T	Y	0.12	C	0.95	-0.83	0.347826	0.478261
A07	22081815	T	K	0.16	G	0.95	-0.79	0.4	0.5
A07	22081826	T	Y	0.16	C	0.91	-0.75	0.333333	0.458333
A07	22081844	A	R	0.15	G	0.91	-0.76	0.333333	0.458333
A07	22082197	A	W	0.47	T	0.92	-0.45	0.347826	0.478261
A07	22083247	A	R	0.3	G	0.96	-0.66	0.333333	0.433333
A07	22088907	G	S	0.22	C	1	-0.78	0.380952	0.47619
A07	22089436	A	M	0.32	C	0.95	-0.63	0.333333	0.458333
A07	22089481	G	R	0.29	A	0.9	-0.61	0.4	0.5
A07	22090066	G	K	0.19	T	0.96	-0.77	0.36	0.44
A07	22093707	C	Y	0.33	T	0.91	-0.58	0.555556	0.666667
A07	22094193	A	A	0.18	T	1	-0.82	0.454545	0.545455
A07	22094259	C	Y	0.32	T	0.92	-0.6	0.363636	0.454545
A07	22094839	G	R	0.28	R	0.88	-0.6	0.36	0.44
A07	22095101	T	W	0.58	A	1	-0.42	0.416667	0.583333
A07	22095109	G	R	0.41	G	0	0.41	0.416667	0.583333
A07	22095228	C	T	1	T	1	0	0.5	0.6
A07	22095238	T	C	1	C	1	0	0.555556	0.666667
A07	22095253	C	S	0.33	G	0.82	-0.49	0.555556	0.666667
A07	22095264	A	G	1	G	1	0	0.555556	0.666667
A07	22095275	T	W	0.22	W	0.72	-0.5	0.555556	0.666667
A07	22095759	T	C	1	C	1	0	0.375	0.5
A07	22095801	A	G	1	G	1	0	0.5	0.625
A07	22095828	C	Y	0.33	Y	0.83	-0.5	0.555556	0.666667
A07	22095900	A	G	1	G	1	0	0.4	0.533333
A07	22096248	C	Y	0.24	T	0.92	-0.68	0.36	0.44
A07	22096614	C	T	1	T	1	0	0.4	0.533333
A07	22098563	A	G	1	G	1	0	0.555556	0.666667
A07	22098921	G	R	0.52	R	0.73	-0.21	0.363636	0.454545
A07	22098987	T	Y	0.48	Y	0.65	-0.17	0.346154	0.461538
A07	22099041	C	Y	0.57	Y	0.39	0.18	0.321429	0.428571
A07	22099131	A	T	0.81	W	0.64	0.17	0.411765	0.529412
A07	22100032	A	W	0.2	T	1	-0.8	0.363636	0.454545
A07	22100072	T	W	0.18	A	1	-0.82	0.428571	0.571429
A07	22100112	C	T	1	T	1	0	0.428571	0.571429
A07	22100116	T	W	0.26	A	1	-0.74	0.461538	0.538462
A07	22100128	T	W	0.75	T	0	0.75	0.4	0.533333
A07	22100379	A	R	0.57	G	0.93	-0.36	0.368421	0.526316
A07	22100648	A	M	0.61	C	0.89	-0.28	0.461538	0.538462
A07	22100746	C	M	0.38	M	0.76	-0.38	0.461538	0.538462
A07	22100771	A	R	0.35	R	0.66	-0.31	0.416667	0.583333
A07	22100790	T	Y	0.31	Y	0.58	-0.27	0.416667	0.583333
A07	22100818	T	K	0.12	K	0.64	-0.52	0.375	0.5
A07	22100822	A	W	0.12	W	0.66	-0.54	0.411765	0.529412
A07	22100859	C	S	0.17	S	0.72	-0.55	0.363636	0.454545
A07	22101315	G	R	0.23	A	0.92	-0.69	0.346154	0.461538
A07	22101324	G	R	0.23	A	0.92	-0.69	0.322581	0.419355
A07	22101444	G	K	0.15	K	0.82	-0.67	0.346154	0.461538
A07	22101464	A	W	0.19	W	0.86	-0.67	0.380952	0.47619
A07	22101485	T	Y	0.18	Y	0.87	-0.69	0.363636	0.454545
A07	22102211	A	A	0.07	G	1	-0.93	0.461538	0.538462
A07	22102212	A	A	0.07	T	1	-0.93	0.416667	0.583333
A07	22102217	G	G	0.08	A	0.93	-0.85	0.416667	0.583333
A07	22102397	A	R	0.23	G	1	-0.77	0.4	0.5
A07	22102621	T	Y	0.15	C	0.92	-0.77	0.36	0.44
A07	22102848	A	A	0.07	M	0.81	-0.74	0.363636	0.454545
A07	22102935	T	T	0.04	Y	0.64	-0.6	0.428571	0.571429
A07	22102977	T	T	0.07	Y	0.41	-0.34	0.416667	0.583333
A07	22102980	G	G	0.07	S	0.41	-0.34	0.416667	0.583333
A07	22103940	A	M	0.29	C	0.91	-0.62	0.363636	0.454545
A07	22103988	C	Y	0.24	T	0.92	-0.68	0.36	0.44
A07	22104311	A	R	0.18	G	0.92	-0.74	0.36	0.44
A07	22104465	G	S	0.31	C	0.9	-0.59	0.363636	0.454545
A07	22104623	G	S	0.33	C	0.95	-0.62	0.4	0.5
A07	22104670	A	M	0.23	M	0.75	-0.52	0.375	0.5
A07	22104801	T	T	0	Y	0.42	-0.42	0.428571	0.571429
A07	22106243	A	A	0.13	G	0.87	-0.74	0.5	0.625
A07	22106495	A	W	0.22	T	0.91	-0.69	0.347826	0.478261
A07	22107988	T	W	0.29	W	0.64	-0.35	0.36	0.44
A07	22108014	T	K	0.26	K	0.62	-0.36	0.346154	0.461538
A07	22108215	T	K	0.26	K	0.82	-0.56	0.347826	0.478261
A07	22108373	A	M	0.2	C	0.92	-0.72	0.36	0.44
A07	22108721	A	R	0.29	R	0.83	-0.54	0.333333	0.433333
A07	22108866	C	Y	0.24	Y	0.78	-0.54	0.347826	0.478261
A07	22108878	G	R	0.2	R	0.72	-0.52	0.363636	0.454545
A07	22108945	A	R	0.23	R	0.77	-0.54	0.363636	0.454545
A07	22110828	C	A	1	A	1	0	0.4	0.533333
A07	22111033	A	R	0.25	G	1	-0.75	0.347826	0.478261
A07	22111205	T	K	0.26	G	0.9	-0.64	0.346154	0.461538
A07	22112039	T	W	0.32	A	0.95	-0.63	0.347826	0.478261
A07	22112529	A	M	0.25	C	0.92	-0.67	0.333333	0.444444
A07	22112996	C	Y	0.21	Y	0.83	-0.62	0.305556	0.388889
A07	22113229	G	K	0.17	K	0.82	-0.65	0.314286	0.4
A07	22113505	T	W	0.21	A	0.96	-0.75	0.333333	0.433333
A07	22113584	T	Y	0.19	C	0.96	-0.77	0.346154	0.461538
A07	22113716	A	R	0.31	G	0.89	-0.58	0.344828	0.413793
A07	22113812	C	M	0.28	M	0.88	-0.6	0.36	0.44
A07	22114534	G	K	0.21	K	0.76	-0.55	0.461538	0.538462
A07	22116053	A	G	1	G	1	0	0.368421	0.526316
A07	22117962	C	M	0.13	M	0.88	-0.75	0.333333	0.458333
A07	22118045	C	M	0.2	A	0.95	-0.75	0.363636	0.454545
A07	22118093	T	W	0.69	T	0.1	0.59	0.380952	0.47619
A07	22118325	G	R	0.15	A	0.96	-0.81	0.333333	0.433333
A07	22118391	G	S	0.21	C	1	-0.79	0.4	0.5
A07	22120502	C	M	0.42	M	0.77	-0.35	0.461538	0.538462
A07	22120593	C	M	0.24	M	0.73	-0.49	0.368421	0.526316
A07	22121373	C	C	0.09	G	1	-0.91	0.571429	0.714286
A07	22121414	A	A	0.12	T	0.91	-0.79	0.416667	0.583333
A07	22122224	C	C	0.07	Y	0.7	-0.63	0.5	0.6
A07	22123614	G	G	0.06	R	0.62	-0.56	0.5	0.625
A07	22124216	T	W	0.21	A	0.94	-0.73	0.411765	0.529412
A07	22124319	C	M	0.29	M	0.76	-0.47	0.380952	0.47619
A07	22124470	A	A	0.04	R	0.64	-0.6	0.428571	0.571429
A07	22124816	T	T	0.07	K	0.77	-0.7	0.388889	0.5
A07	22125198	G	R	0.31	A	0.92	-0.61	0.321429	0.428571
A07	22125279	C	Y	0.27	T	0.93	-0.66	0.346154	0.461538
A07	22125315	A	R	0.16	G	0.94	-0.78	0.36	0.44
A07	22126027	G	K	0.23	T	0.97	-0.74	0.323529	0.441176
A07	22126959	C	M	0.17	A	0.93	-0.76	0.333333	0.444444
A07	22127847	G	R	0.21	A	0.96	-0.75	0.321429	0.428571
A07	22127981	T	Y	0.46	T	0.04	0.42	0.4	0.533333
A07	22127983	C	M	0.46	C	0.04	0.42	0.4	0.533333
A07	22128085	T	C	0.89	C	1	-0.11	0.555556	0.666667
A07	22128111	C	A	1	A	1	0	0.571429	0.714286
A07	22128227	G	A	1	A	1	0	0.5	0.6
A07	22128342	C	M	0.34	A	0.88	-0.54	0.346154	0.461538
A07	22132094	C	M	0.5	C	0	0.5	0.416667	0.583333
A07	22132100	A	M	0.42	A	0	0.42	0.428571	0.571429
A07	22132103	A	W	0.42	A	0	0.42	0.428571	0.571429
A07	22132104	A	W	0.42	A	0	0.42	0.428571	0.571429
A07	22137833	T	Y	0.28	C	0.93	-0.65	0.3125	0.4375
A07	22142233	C	Y	0.23	T	0.93	-0.7	0.375	0.5
A07	22144081	G	R	0.35	R	0.87	-0.52	0.321429	0.428571
A07	22144597	C	S	0.4	G	0.94	-0.54	0.307692	0.410256
A07	22145302	A	W	0.27	W	0.86	-0.59	0.344828	0.413793
A07	22147091	T	Y	0.2	C	0.9	-0.7	0.333333	0.433333
A07	22152989	A	R	0.15	R	0.87	-0.72	0.3	0.4
A07	22161647	A	R	0.36	R	0.83	-0.47	0.333333	0.458333
A07	22163160	G	R	0.23	A	0.92	-0.69	0.428571	0.571429
A07	22163196	T	Y	0.16	C	0.91	-0.75	0.416667	0.583333
A07	22163259	G	G	0	R	0.75	-0.75	0.5	0.625
A07	22163292	A	A	0.09	R	0.42	-0.33	0.571429	0.714286
A07	22163316	A	A	0.08	R	0.37	-0.29	0.5	0.625
A07	22163321	G	G	0.08	R	0.37	-0.29	0.5	0.625
A07	22163335	G	G	0.08	K	0.54	-0.46	0.454545	0.545455
A07	22163361	G	S	0.14	S	0.61	-0.47	0.461538	0.538462
A07	22163400	T	Y	0.14	Y	0.69	-0.55	0.461538	0.538462
A07	22163489	A	M	0.2	M	0.75	-0.55	0.375	0.5
A07	22163491	C	M	0.2	M	0.75	-0.55	0.375	0.5
A07	22163524	T	T	0.13	Y	0.7	-0.57	0.411765	0.529412
A07	22163527	G	G	0.13	S	0.7	-0.57	0.411765	0.529412
A07	22163817	A	A	0.07	W	0.5	-0.43	0.5	0.625
A07	22163977	A	W	0.2	W	0.76	-0.56	0.411765	0.529412
A07	22163997	C	Y	0.25	Y	0.84	-0.59	0.368421	0.526316
A07	22164002	T	K	0.23	K	0.84	-0.61	0.368421	0.526316
A07	22164003	A	W	0.26	W	0.85	-0.59	0.4	0.5
A07	22164262	C	S	0.38	G	0.92	-0.54	0.36	0.44
A07	22164263	C	Y	0.38	T	0.92	-0.54	0.36	0.44
A07	22164421	T	W	0.41	A	0.96	-0.55	0.416667	0.583333
A07	22164500	G	R	0.33	A	1	-0.67	0.416667	0.583333
A07	22164715	C	Y	0.31	Y	0.83	-0.52	0.363636	0.454545
A07	22168824	C	Y	0.24	T	1	-0.76	0.5	0.6
A07	22168984	A	R	0.33	G	0.89	-0.56	0.321429	0.428571
A07	22169105	C	Y	0.24	Y	0.82	-0.58	0.321429	0.428571
A07	22169135	T	Y	0.38	Y	0.85	-0.47	0.3125	0.4375
A07	22169137	A	M	0.38	M	0.85	-0.47	0.322581	0.419355
A07	22169406	G	S	0.34	S	0.76	-0.42	0.36	0.44
A07	22169408	G	K	0.33	K	0.76	-0.43	0.36	0.44
A07	22169449	C	Y	0.26	Y	0.72	-0.46	0.388889	0.5
A07	22169464	C	Y	0.29	Y	0.74	-0.45	0.368421	0.526316
A07	22169473	A	M	0.25	M	0.77	-0.52	0.388889	0.5
A07	22169509	G	R	0.22	R	0.75	-0.53	0.375	0.5
A07	22169741	A	R	0.18	R	0.86	-0.68	0.321429	0.428571
A07	22169781	G	R	0.17	R	0.85	-0.68	0.321429	0.428571
A07	22169971	G	G	0.11	K	0.61	-0.5	0.388889	0.5
A07	22169976	C	C	0.09	Y	0.61	-0.52	0.388889	0.5
A07	22170157	G	S	0.27	S	0.86	-0.59	0.363636	0.454545
A07	22170361	T	T	0.07	Y	0.77	-0.7	0.555556	0.666667
A07	22170376	C	C	0.05	S	0.75	-0.7	0.5	0.625
A07	22170414	G	G	0.12	S	0.42	-0.3	0.571429	0.714286
A07	22170416	G	G	0.14	R	0.42	-0.28	0.571429	0.714286
A07	22171467	G	G	0	R	0.3	-0.3	0.5	0.6
A07	22171883	G	S	0.33	C	1	-0.67	0.416667	0.583333
A07	22171923	A	C	1	C	1	0	0.5	0.6
A07	22176160	A	T	1	T	1	0	0.555556	0.666667
A07	22176166	G	A	1	A	1	0	0.555556	0.666667
A07	22179385	C	T	1	T	1	0	0.5	0.6
A07	22186091	C	M	0.18	A	0.94	-0.76	0.368421	0.526316
A07	22186123	A	M	0.14	C	0.93	-0.79	0.375	0.5
A07	22186149	A	A	0.09	M	0.83	-0.74	0.388889	0.5
A07	22189489	A	R	0.6	A	0.11	0.49	0.368421	0.526316
A07	22189528	A	M	0.41	A	0	0.41	0.416667	0.583333
A07	22189553	A	M	0.57	A	0	0.57	0.571429	0.714286
A07	22192632	A	W	0.2	W	0.67	-0.47	0.333333	0.433333
A07	22198246	C	Y	0.36	Y	0.84	-0.48	0.3125	0.4375
A07	22206203	G	R	0.42	R	0.87	-0.45	0.347826	0.478261
A07	22206298	T	W	0.28	W	0.89	-0.61	0.305556	0.388889
A07	22208293	C	Y	0.39	T	0.91	-0.52	0.347826	0.478261
A07	22219149	C	Y	0.18	Y	0.76	-0.58	0.380952	0.47619
A07	22219754	T	K	0.5	T	0	0.5	0.416667	0.583333
A07	22219963	T	W	0.26	A	0.95	-0.69	0.347826	0.478261
A07	22220414	G	S	0.42	C	0.95	-0.53	0.346154	0.461538
A07	22220742	T	Y	0.3	C	0.95	-0.65	0.3	0.4
A07	22221417	A	W	0.22	T	0.93	-0.71	0.388889	0.5
A07	22221866	T	W	0.23	A	1	-0.77	0.555556	0.666667
A07	22222735	T	Y	0.22	C	0.96	-0.74	0.333333	0.444444
A07	22222757	C	Y	0.35	T	0.97	-0.62	0.4	0.5
A07	22222767	C	Y	0.4	T	1	-0.6	0.4	0.5
A07	22223977	T	W	0.24	A	0.97	-0.73	0.344828	0.413793
A07	22224105	G	K	0.21	T	0.92	-0.71	0.333333	0.424242
A07	22225817	A	R	0.19	G	0.93	-0.74	0.375	0.5
A07	22225826	A	W	0.2	W	0.73	-0.53	0.368421	0.526316
A07	22225883	C	Y	0.22	Y	0.54	-0.32	0.363636	0.454545
A07	22226196	T	W	0.42	W	0.83	-0.41	0.333333	0.458333
A07	22226781	G	R	0.3	R	0.89	-0.59	0.333333	0.424242
A07	22227398	T	W	0.2	A	0.93	-0.73	0.333333	0.433333
A07	22228327	C	M	0.42	M	0.85	-0.43	0.368421	0.526316
A07	22228958	T	K	0.3	G	0.94	-0.64	0.388889	0.5
A07	22229141	A	W	0.26	T	0.92	-0.66	0.428571	0.571429
A07	22229234	T	Y	0.35	Y	0.85	-0.5	0.461538	0.538462
A07	22229610	G	R	0.11	A	0.92	-0.81	0.36	0.44
A07	22229719	C	S	0.86	S	0.14	0.72	0.321429	0.428571
A07	22229986	G	G	0	A	0.93	-0.93	0.571429	0.714286
A07	22230091	G	G	0	R	0.8	-0.8	0.555556	0.666667
A07	22231385	G	K	0.2	K	0.7	-0.5	0.344828	0.413793
A07	22231947	C	S	0.12	S	0.85	-0.73	0.333333	0.444444
A07	22232079	G	S	0.3	C	0.94	-0.64	0.368421	0.526316
A07	22232204	G	R	0.17	R	0.85	-0.68	0.380952	0.47619
A07	22232766	G	K	0.2	K	0.85	-0.65	0.36	0.44
A07	22232827	A	W	0.2	W	0.87	-0.67	0.36	0.44
A07	22232995	C	M	0.19	M	0.77	-0.58	0.346154	0.461538
A07	22233021	A	W	0.25	W	0.73	-0.48	0.4	0.5
A07	22234661	G	S	0.12	S	0.82	-0.7	0.344828	0.413793
A07	22234708	A	A	0.07	M	0.83	-0.76	0.344828	0.413793
A07	22237069	G	G	0.1	R	0.81	-0.71	0.375	0.5
A07	22237105	C	C	0.09	Y	0.75	-0.66	0.416667	0.583333
A07	22237134	A	R	0.18	R	0.78	-0.6	0.368421	0.526316
A07	22237188	T	Y	0.3	C	0.94	-0.64	0.368421	0.526316
A07	22237339	A	W	0.43	T	1	-0.57	0.380952	0.47619
A07	22237351	T	K	0.44	G	0.95	-0.51	0.347826	0.478261
A07	22237458	C	Y	0.38	T	0.94	-0.56	0.388889	0.5
A07	22237600	A	M	0.35	C	0.92	-0.57	0.346154	0.461538
A07	22237629	A	M	0.34	C	0.9	-0.56	0.4	0.5
A07	22238621	G	K	0.2	K	0.76	-0.56	0.411765	0.529412
A07	22239277	T	W	0.36	W	0.8	-0.44	0.36	0.44
A07	22239346	C	S	0.28	S	0.8	-0.52	0.36	0.44
A07	22239725	G	R	0.18	R	0.86	-0.68	0.333333	0.444444
A07	22239786	A	R	0.19	R	0.85	-0.66	0.380952	0.47619
A07	22240175	G	R	0.38	A	0.96	-0.58	0.346154	0.461538
A07	22241406	T	K	0.61	G	0.9	-0.29	0.461538	0.538462
A07	22241655	C	Y	0.58	T	1	-0.42	0.416667	0.583333
A07	22241872	A	A	0.2	T	0.88	-0.68	0.555556	0.666667
A07	22241873	T	T	0.2	C	0.88	-0.68	0.555556	0.666667
A07	22241874	T	T	0.2	C	0.88	-0.68	0.555556	0.666667
A07	22241926	A	R	0.38	R	0.75	-0.37	0.416667	0.583333
A07	22241941	A	W	0.46	W	0.78	-0.32	0.461538	0.538462
A07	22241943	T	W	0.46	W	0.8	-0.34	0.461538	0.538462
A07	22242034	C	Y	0.4	Y	0.78	-0.38	0.4	0.533333
A07	22242082	T	Y	0.32	Y	0.82	-0.5	0.321429	0.428571
A07	22242147	G	K	0.22	K	0.83	-0.61	0.314286	0.4
A07	22242541	C	M	0.17	A	0.92	-0.75	0.314286	0.4
A07	22242851	C	S	0.16	G	0.9	-0.74	0.368421	0.526316
A07	22248641	T	W	0.3	A	0.95	-0.65	0.5	0.6
A07	22248715	C	C	0.12	A	0.92	-0.8	0.411765	0.529412
A07	22248716	A	A	0.12	G	0.92	-0.8	0.411765	0.529412
[truncated: 8,034 more rows]

## Sheet: Table S3
Table S3 The Δ(SNP-index) value on Chromosome 7 in the 2-F2 population.
Chromosome	Position	Reference base	Consensus base E2	SNP-index E2	Consensus base L2	SNP-index L2	Delta (SNP-index)	0.95%	99%
A07	20101149	A	R	0.29	G	0.93	-0.64	0.4	0.533333
A07	20101803	T	W	0.17	W	0.8	-0.63	0.416667	0.583333
A07	20104785	T	T	0.17	Y	0.44	-0.27	0.416667	0.583333
A07	20105136	A	R	0.37	R	0.35	0.02	0.411765	0.529412
A07	20105235	G	K	0.53	K	0.53	0	0.4	0.533333
A07	20105743	T	Y	0.38	Y	0.46	-0.08	0.4	0.533333
A07	20109933	G	S	0.2	C	1	-0.8	0.380952	0.47619
A07	20110726	T	Y	0.23	C	1	-0.77	0.428571	0.5
A07	20110774	A	R	0.21	G	0.94	-0.73	0.368421	0.473684
A07	20111218	T	K	0.26	K	0.72	-0.46	0.388889	0.5
A07	20111559	C	S	0.71	G	1	-0.29	0.571429	0.714286
A07	20111729	T	Y	0.15	Y	0.7	-0.55	0.461538	0.538462
A07	20111839	C	M	0.2	M	0.85	-0.65	0.35	0.5
A07	20111959	G	R	0.31	A	0.92	-0.61	0.375	0.5
A07	20119545	C	Y	0.22	T	0.88	-0.66	0.411765	0.529412
A07	20119623	T	K	0.22	K	0.82	-0.6	0.411765	0.529412
A07	20119715	C	C	0.13	Y	0.58	-0.45	0.416667	0.583333
A07	20119751	G	G	0.08	R	0.6	-0.52	0.5	0.6
A07	20119770	T	T	0.07	K	0.62	-0.55	0.5	0.625
A07	20119944	T	T	0.14	Y	0.54	-0.4	0.454545	0.636364
A07	20119946	G	G	0.15	S	0.54	-0.39	0.454545	0.636364
A07	20121062	G	K	0.55	K	0.85	-0.3	0.35	0.5
A07	20121131	C	M	0.52	M	0.81	-0.29	0.375	0.5
A07	20121270	A	R	0.44	G	0.88	-0.44	0.411765	0.529412
A07	20121426	A	R	0.21	G	1	-0.79	0.368421	0.473684
A07	20121682	A	R	0.32	G	1	-0.68	0.363636	0.454545
A07	20121833	T	Y	0.33	C	0.94	-0.61	0.416667	0.583333
A07	20127811	G	K	0.27	T	0.86	-0.59	0.571429	0.714286
A07	20128481	C	C	0.12	T	1	-0.88	0.5	0.625
A07	20130016	C	T	1	T	1	0	0.4	0.533333
A07	20130464	G	A	1	A	1	0	0.571429	0.714286
A07	20131219	T	C	1	C	1	0	0.5	0.6
A07	20131261	T	C	1	C	1	0	0.5	0.625
A07	20134368	A	T	1	T	1	0	0.555556	0.666667
A07	20134378	G	C	1	C	1	0	0.5	0.6
A07	20135548	G	T	1	T	1	0	0.4	0.533333
A07	20135760	C	T	1	T	1	0	0.571429	0.714286
A07	20135897	T	A	1	A	1	0	0.5	0.625
A07	20135926	A	G	1	G	1	0	0.555556	0.666667
A07	20135929	A	C	1	C	1	0	0.555556	0.666667
A07	20139522	G	A	1	A	1	0	0.571429	0.714286
A07	20139596	G	S	0.33	C	1	-0.67	0.416667	0.583333
A07	20139903	G	T	1	T	1	0	0.5	0.625
A07	20140146	T	T	0.13	Y	0.5	-0.37	0.5	0.625
A07	20142724	G	K	0.47	G	0.05	0.42	0.411765	0.529412
A07	20147540	A	R	0.36	A	0	0.36	0.363636	0.454545
A07	20152219	T	T	0.1	W	0.42	-0.32	0.35	0.5
A07	20153314	A	T	0.61	A	0.14	0.47	0.380952	0.47619
A07	20153521	C	A	0.73	C	0.14	0.59	0.368421	0.473684
A07	20153851	A	G	0.72	A	0.13	0.59	0.3	0.4
A07	20155951	T	W	0.65	T	0.05	0.6	0.347826	0.478261
A07	20157957	T	Y	0.62	Y	0.2	0.42	0.4	0.533333
A07	20169863	C	M	0.26	M	0.88	-0.62	0.368421	0.473684
A07	20170674	C	Y	0.38	T	0.95	-0.57	0.461538	0.538462
A07	20171323	A	W	0.27	T	0.95	-0.68	0.35	0.5
A07	20171344	A	R	0.23	G	0.95	-0.72	0.363636	0.454545
A07	20171364	T	W	0.24	A	0.95	-0.71	0.380952	0.47619
A07	20171703	C	M	0.3	M	0.82	-0.52	0.411765	0.529412
A07	20171726	G	R	0.3	R	0.82	-0.52	0.411765	0.529412
A07	20172161	A	W	0.32	T	0.91	-0.59	0.368421	0.473684
A07	20175403	T	Y	0.6	Y	0.75	-0.15	0.375	0.5
A07	20176657	G	R	0.41	R	0.71	-0.3	0.380952	0.47619
A07	20178553	T	T	0.07	W	0.71	-0.64	0.571429	0.714286
A07	20178673	G	R	0.22	R	0.75	-0.53	0.5	0.625
A07	20178681	A	W	0.24	W	0.75	-0.51	0.5	0.625
A07	20178740	C	Y	0.21	Y	0.6	-0.39	0.5	0.6
A07	20178986	A	A	0.06	R	0.54	-0.48	0.454545	0.636364
A07	20179051	T	Y	0.19	Y	0.55	-0.36	0.555556	0.666667
A07	20179427	C	Y	0.15	T	0.93	-0.78	0.375	0.5
A07	20179445	C	C	0.1	A	0.93	-0.83	0.375	0.5
A07	20179476	C	C	0.04	G	1	-0.96	0.454545	0.636364
A07	20179544	A	A	0.07	G	1	-0.93	0.571429	0.714286
A07	20179567	A	M	0.18	C	1	-0.82	0.454545	0.636364
A07	20179669	A	M	0.22	C	0.94	-0.72	0.411765	0.529412
A07	20179728	A	R	0.14	R	0.85	-0.71	0.461538	0.538462
A07	20179729	C	Y	0.14	Y	0.85	-0.71	0.461538	0.538462
A07	20179748	C	Y	0.12	T	0.9	-0.78	0.454545	0.636364
A07	20179943	C	M	0.19	M	0.82	-0.63	0.411765	0.529412
A07	20180003	G	G	0.08	R	0.78	-0.7	0.428571	0.5
A07	20182823	C	Y	0.18	Y	0.61	-0.43	0.357143	0.464286
A07	20186243	G	R	0.26	A	0.94	-0.68	0.388889	0.5
A07	20187507	A	M	0.22	M	0.62	-0.4	0.5	0.625
A07	20187790	A	W	0.23	W	0.71	-0.48	0.428571	0.5
A07	20187972	T	T	0.06	W	0.63	-0.57	0.454545	0.636364
A07	20188005	A	A	0.06	R	0.5	-0.44	0.416667	0.583333
A07	20188027	C	C	0.07	Y	0.45	-0.38	0.454545	0.636364
A07	20189927	T	W	0.27	W	0.72	-0.45	0.454545	0.636364
A07	20189967	T	Y	0.23	Y	0.6	-0.37	0.5	0.6
A07	20189980	G	S	0.18	S	0.6	-0.42	0.5	0.6
A07	20190379	G	G	0.05	A	1	-0.95	0.571429	0.714286
A07	20190447	C	C	0.06	T	1	-0.94	0.5	0.6
A07	20190777	G	G	0.06	K	0.71	-0.65	0.571429	0.714286
A07	20190807	T	T	0.08	Y	0.7	-0.62	0.5	0.6
A07	20190950	C	Y	0.2	T	0.88	-0.68	0.375	0.458333
A07	20191500	T	T	0.12	W	0.75	-0.63	0.375	0.5
A07	20191845	A	R	0.4	G	0.89	-0.49	0.5	0.6
A07	20193893	G	R	0.24	A	0.93	-0.69	0.4	0.533333
A07	20197243	G	R	0.41	R	0.43	-0.02	0.323529	0.411765
A07	20197269	C	Y	0.41	Y	0.43	-0.02	0.292683	0.365854
A07	20197553	T	Y	0.67	Y	0.74	-0.07	0.294118	0.372549
A07	20197598	G	R	0.46	R	0.57	-0.11	0.283333	0.366667
A07	20197769	T	Y	0.64	Y	0.74	-0.1	0.291667	0.375
A07	20197886	G	K	0.3	K	0.16	0.14	0.304348	0.391304
A07	20198112	T	Y	0.6	Y	0.45	0.15	0.314286	0.4
A07	20210723	T	Y	0.17	C	0.9	-0.73	0.35	0.5
A07	20210738	C	Y	0.13	Y	0.86	-0.73	0.347826	0.478261
A07	20210765	C	M	0.28	M	0.84	-0.56	0.388889	0.5
A07	20211147	T	Y	0.25	Y	0.81	-0.56	0.375	0.458333
A07	20211474	C	Y	0.3	T	0.92	-0.62	0.35	0.5
A07	20211477	G	S	0.18	C	0.92	-0.74	0.411765	0.529412
A07	20216529	G	R	0.17	A	1	-0.83	0.375	0.5
A07	20216601	C	C	0.1	T	1	-0.9	0.5	0.625
A07	20217128	G	R	0.31	A	1	-0.69	0.375	0.5
A07	20217194	T	Y	0.29	C	0.95	-0.66	0.363636	0.454545
A07	20217975	C	M	0.32	A	0.95	-0.63	0.368421	0.473684
A07	20218035	T	Y	0.6	C	0.95	-0.35	0.5	0.6
A07	20218704	C	M	0.29	A	0.86	-0.57	0.571429	0.714286
A07	20218708	T	Y	0.27	C	0.86	-0.59	0.571429	0.714286
A07	20219374	G	G	0.07	R	0.68	-0.61	0.4	0.533333
A07	20222154	G	S	0.3	C	0.89	-0.59	0.35	0.5
A07	20222301	A	C	1	C	1	0	0.454545	0.636364
A07	20223273	C	M	0.44	A	0.87	-0.43	0.555556	0.666667
A07	20223945	G	R	0.42	A	1	-0.58	0.428571	0.5
A07	20224085	T	W	0.38	A	0.95	-0.57	0.5	0.625
A07	20225728	T	W	0.47	A	0.93	-0.46	0.411765	0.529412
A07	20225824	T	Y	0.2	C	0.96	-0.76	0.36	0.44
A07	20225981	C	T	1	T	1	0	0.555556	0.666667
A07	20227114	C	A	1	A	1	0	0.555556	0.666667
A07	20227250	T	Y	0.62	C	1	-0.38	0.5	0.625
A07	20227265	G	R	0.55	A	1	-0.45	0.555556	0.666667
A07	20227418	C	Y	0.38	T	0.93	-0.55	0.4	0.533333
A07	20227557	A	W	0.5	T	1	-0.5	0.5	0.6
A07	20227632	G	R	0.22	A	1	-0.78	0.4	0.533333
A07	20227646	G	R	0.21	A	1	-0.79	0.428571	0.5
A07	20227693	C	M	0.26	A	1	-0.74	0.388889	0.5
A07	20227715	A	M	0.24	C	1	-0.76	0.368421	0.473684
A07	20227768	C	A	0.77	A	1	-0.23	0.555556	0.666667
A07	20227880	G	K	0.7	T	1	-0.3	0.5	0.6
A07	20227910	T	W	0.44	A	1	-0.56	0.555556	0.666667
A07	20227950	A	M	0.2	C	1	-0.8	0.5	0.625
A07	20228032	T	T	0.09	G	1	-0.91	0.454545	0.636364
A07	20228055	G	K	0.17	T	1	-0.83	0.5	0.6
A07	20228058	G	R	0.17	A	1	-0.83	0.5	0.6
A07	20228456	C	Y	0.21	T	0.95	-0.74	0.428571	0.5
A07	20228483	C	Y	0.29	T	0.94	-0.65	0.411765	0.529412
A07	20228515	G	R	0.27	A	1	-0.73	0.428571	0.5
A07	20228539	C	Y	0.33	T	1	-0.67	0.5	0.6
A07	20228568	A	W	0.36	T	1	-0.64	0.454545	0.636364
A07	20228615	A	M	0.25	C	1	-0.75	0.5	0.625
A07	20228769	T	T	0.2	C	1	-0.8	0.5	0.625
A07	20228795	G	R	0.27	A	1	-0.73	0.555556	0.666667
A07	20228797	C	C	0.22	A	1	-0.78	0.5	0.625
A07	20230103	G	S	0.33	C	1	-0.67	0.5	0.6
A07	20230320	A	W	0.2	T	0.9	-0.7	0.5	0.6
A07	20230565	T	T	0.12	G	1	-0.88	0.416667	0.583333
A07	20230569	T	T	0.12	G	1	-0.88	0.461538	0.538462
A07	20231086	T	Y	0.34	C	0.95	-0.61	0.35	0.5
A07	20231307	G	R	0.28	A	0.94	-0.66	0.388889	0.5
A07	20231456	C	M	0.36	A	0.9	-0.54	0.428571	0.5
A07	20231597	G	S	0.18	C	0.91	-0.73	0.416667	0.583333
A07	20231604	A	M	0.17	C	1	-0.83	0.416667	0.583333
A07	20231621	G	K	0.18	T	1	-0.82	0.416667	0.583333
A07	20231680	C	Y	0.17	T	1	-0.83	0.5	0.6
A07	20232148	T	Y	0.2	Y	0.86	-0.66	0.4	0.533333
A07	20232393	A	R	0.45	R	0.8	-0.35	0.35	0.5
A07	20232443	C	Y	0.29	Y	0.7	-0.41	0.411765	0.529412
A07	20232588	C	M	0.42	A	1	-0.58	0.428571	0.5
A07	20233078	G	A	1	A	1	0	0.555556	0.666667
A07	20234522	T	Y	0.57	C	1	-0.43	0.571429	0.714286
A07	20234648	T	W	0.57	A	1	-0.43	0.571429	0.714286
A07	20234669	T	Y	0.41	C	0.92	-0.51	0.416667	0.583333
A07	20234695	G	R	0.33	A	0.91	-0.58	0.416667	0.583333
A07	20234744	C	Y	0.42	T	0.91	-0.49	0.454545	0.636364
A07	20234978	G	R	0.24	R	0.85	-0.61	0.461538	0.538462
A07	20235314	A	R	0.24	G	0.92	-0.68	0.428571	0.5
A07	20236012	G	G	0.08	T	0.88	-0.8	0.555556	0.666667
A07	20236074	A	A	0	T	0.87	-0.87	0.5	0.625
A07	20236083	G	G	0	A	0.87	-0.87	0.5	0.625
A07	20236302	C	T	1	T	1	0	0.555556	0.666667
A07	20236342	C	A	1	A	1	0	0.571429	0.714286
A07	20236399	A	W	0.61	T	1	-0.39	0.416667	0.583333
A07	20236887	A	R	0.2	G	1	-0.8	0.571429	0.714286
A07	20236928	T	W	0.18	A	1	-0.82	0.571429	0.714286
A07	20237063	G	R	0.19	A	1	-0.81	0.416667	0.583333
A07	20237081	C	S	0.18	G	1	-0.82	0.454545	0.636364
A07	20237102	T	T	0.11	G	1	-0.89	0.571429	0.714286
A07	20237382	C	Y	0.29	T	0.9	-0.61	0.363636	0.454545
A07	20239042	A	T	1	T	1	0	0.5	0.6
A07	20240565	C	S	0.41	S	0.81	-0.4	0.416667	0.583333
A07	20240600	G	S	0.38	C	0.85	-0.47	0.461538	0.538462
A07	20240618	T	W	0.3	A	0.83	-0.53	0.416667	0.583333
A07	20240718	T	T	0.1	A	0.92	-0.82	0.5	0.6
A07	20240726	C	T	1	T	0.92	0.08	0.5	0.6
A07	20241285	C	M	0.32	A	1	-0.68	0.411765	0.529412
A07	20241507	G	R	0.41	A	0.93	-0.52	0.416667	0.583333
A07	20241584	G	R	0.18	A	0.94	-0.76	0.411765	0.529412
A07	20241838	T	W	0.3	A	1	-0.7	0.4	0.533333
A07	20244909	T	A	1	W	0.8	0.2	0.5	0.6
A07	20246135	G	C	1	C	0.94	0.06	0.5	0.625
A07	20246617	A	C	1	C	0.87	0.13	0.5	0.625
A07	20246800	G	K	0.14	K	0.84	-0.7	0.368421	0.473684
A07	20246842	C	C	0.11	A	0.92	-0.81	0.428571	0.5
A07	20246969	T	Y	0.63	T	0	0.63	0.454545	0.636364
A07	20246979	C	M	0.63	C	0	0.63	0.454545	0.636364
A07	20246982	T	W	0.6	T	0	0.6	0.5	0.6
A07	20248159	G	K	0.72	G	0.04	0.68	0.388889	0.5
A07	20248670	G	R	0.31	R	0.75	-0.44	0.416667	0.583333
A07	20248750	A	R	0.32	G	0.88	-0.56	0.388889	0.5
A07	20248783	C	Y	0.42	Y	0.88	-0.46	0.375	0.5
A07	20249195	C	S	0.12	S	0.69	-0.57	0.461538	0.538462
A07	20249198	A	M	0.12	M	0.69	-0.57	0.461538	0.538462
A07	20249243	G	G	0.07	R	0.76	-0.69	0.461538	0.538462
A07	20249282	G	G	0.08	S	0.61	-0.53	0.380952	0.47619
A07	20249342	G	G	0.09	R	0.6	-0.51	0.4	0.533333
A07	20249354	T	T	0.05	K	0.57	-0.52	0.428571	0.5
A07	20249366	T	T	0	W	0.6	-0.6	0.4	0.533333
A07	20249645	A	W	0.27	T	0.93	-0.66	0.4	0.533333
A07	20249688	A	R	0.33	G	0.92	-0.59	0.461538	0.538462
A07	20250018	A	A	0.08	R	0.7	-0.62	0.5	0.6
A07	20250022	G	G	0.08	R	0.8	-0.72	0.5	0.6
A07	20252404	T	Y	0.14	C	1	-0.86	0.5	0.625
A07	20252452	G	R	0.12	A	0.93	-0.81	0.375	0.5
A07	20252540	G	G	0.08	R	0.76	-0.68	0.461538	0.538462
A07	20252560	C	C	0.11	Y	0.63	-0.52	0.454545	0.636364
A07	20252578	C	C	0.12	Y	0.66	-0.54	0.555556	0.666667
A07	20252649	C	S	0.19	G	0.9	-0.71	0.454545	0.636364
A07	20252796	G	R	0.19	R	0.66	-0.47	0.555556	0.666667
A07	20253168	T	W	0.38	A	1	-0.62	0.411765	0.529412
A07	20253289	A	R	0.31	G	0.95	-0.64	0.380952	0.47619
A07	20254199	C	C	0.11	T	1	-0.89	0.368421	0.473684
A07	20254226	C	C	0.11	G	1	-0.89	0.411765	0.529412
A07	20254350	A	R	0.12	G	1	-0.88	0.416667	0.583333
A07	20254368	A	R	0.14	G	1	-0.86	0.416667	0.583333
A07	20254398	G	G	0.1	A	1	-0.9	0.461538	0.538462
A07	20254770	G	K	0.57	T	1	-0.43	0.571429	0.714286
A07	20254771	C	M	0.57	A	1	-0.43	0.571429	0.714286
A07	20254840	C	C	0.14	T	1	-0.86	0.571429	0.714286
A07	20254871	G	G	0.1	A	1	-0.9	0.5	0.6
A07	20254880	A	A	0.1	G	1	-0.9	0.5	0.625
A07	20254964	T	T	0	C	1	-1	0.5	0.625
A07	20255451	G	R	0.17	R	0.57	-0.4	0.571429	0.714286
A07	20255480	T	W	0.15	W	0.57	-0.42	0.571429	0.714286
A07	20255764	A	M	0.33	C	0.93	-0.6	0.4	0.533333
A07	20255885	G	R	0.12	R	0.72	-0.6	0.454545	0.636364
A07	20255889	A	M	0.12	M	0.72	-0.6	0.454545	0.636364
A07	20255909	T	Y	0.12	Y	0.76	-0.64	0.461538	0.538462
A07	20255944	C	Y	0.18	Y	0.75	-0.57	0.375	0.5
A07	20256104	A	W	0.3	T	0.87	-0.57	0.461538	0.538462
A07	20256325	G	R	0.46	R	0.81	-0.35	0.454545	0.636364
A07	20256473	A	W	0.45	W	0.87	-0.42	0.4	0.533333
A07	20256588	C	M	0.2	A	0.88	-0.68	0.411765	0.529412
A07	20256613	T	T	0.11	A	0.93	-0.82	0.375	0.5
A07	20256892	T	Y	0.23	Y	0.83	-0.6	0.388889	0.5
A07	20256895	T	Y	0.23	Y	0.83	-0.6	0.388889	0.5
A07	20256979	A	W	0.26	W	0.82	-0.56	0.454545	0.636364
A07	20257416	A	W	0.17	T	0.9	-0.73	0.454545	0.636364
A07	20257462	C	C	0.07	Y	0.78	-0.71	0.428571	0.5
A07	20257783	A	R	0.24	R	0.72	-0.48	0.454545	0.636364
A07	20257784	G	R	0.24	R	0.72	-0.48	0.454545	0.636364
A07	20257954	T	Y	0.18	Y	0.78	-0.6	0.428571	0.5
A07	20257989	G	R	0.17	R	0.81	-0.64	0.454545	0.636364
A07	20257992	T	K	0.17	K	0.81	-0.64	0.454545	0.636364
A07	20258006	C	M	0.29	A	0.91	-0.62	0.416667	0.583333
A07	20258174	T	K	0.25	K	0.8	-0.55	0.4	0.533333
A07	20258178	T	W	0.25	W	0.8	-0.55	0.4	0.533333
A07	20258291	C	Y	0.57	T	0.9	-0.33	0.571429	0.714286
A07	20258371	A	R	0.45	G	0.89	-0.44	0.454545	0.636364
A07	20258409	G	R	0.37	A	0.87	-0.5	0.5	0.625
A07	20258656	G	K	0.33	T	0.9	-0.57	0.555556	0.666667
A07	20258664	C	M	0.3	A	0.9	-0.6	0.5	0.6
A07	20259546	T	T	0.07	W	0.42	-0.35	0.571429	0.714286
A07	20259556	G	G	0.06	R	0.42	-0.36	0.571429	0.714286
A07	20259816	C	C	0.08	Y	0.71	-0.63	0.571429	0.714286
A07	20259817	A	A	0.08	R	0.71	-0.63	0.571429	0.714286
A07	20259970	C	S	0.21	S	0.68	-0.47	0.428571	0.5
A07	20260491	G	G	0.13	R	0.79	-0.66	0.4	0.533333
A07	20260650	G	G	0.12	R	0.61	-0.49	0.461538	0.538462
A07	20260686	T	T	0.09	Y	0.64	-0.55	0.454545	0.636364
A07	20260693	T	T	0.09	Y	0.66	-0.57	0.454545	0.636364
A07	20260695	T	T	0.1	Y	0.64	-0.54	0.5	0.6
A07	20262594	C	S	0.3	S	0.79	-0.49	0.35	0.5
A07	20262833	A	A	0.22	W	0.57	-0.35	0.571429	0.714286
A07	20263267	C	C	0	Y	0.57	-0.57	0.571429	0.714286
A07	20263465	A	W	0.16	W	0.82	-0.66	0.411765	0.529412
A07	20263682	C	Y	0.2	Y	0.87	-0.67	0.347826	0.478261
A07	20264174	G	G	0.1	K	0.73	-0.63	0.4	0.533333
A07	20264356	A	R	0.27	R	0.76	-0.49	0.461538	0.538462
A07	20264466	T	T	0	Y	0.66	-0.66	0.416667	0.583333
A07	20264495	A	A	0	R	0.73	-0.73	0.4	0.533333
A07	20264501	A	A	0	W	0.71	-0.71	0.428571	0.5
A07	20264534	G	K	0.15	K	0.69	-0.54	0.461538	0.538462
A07	20264801	C	Y	0.43	T	1	-0.57	0.571429	0.714286
A07	20266732	G	S	0.38	C	0.91	-0.53	0.416667	0.583333
A07	20266745	G	R	0.2	A	1	-0.8	0.5	0.6
A07	20266845	G	G	0	C	0.87	-0.87	0.5	0.625
A07	20267130	C	S	0.23	S	0.78	-0.55	0.461538	0.538462
A07	20267139	C	Y	0.25	Y	0.77	-0.52	0.416667	0.583333
A07	20267148	C	Y	0.21	Y	0.75	-0.54	0.428571	0.5
A07	20267322	G	G	0.11	K	0.71	-0.6	0.571429	0.714286
A07	20267329	A	W	0.17	W	0.75	-0.58	0.5	0.625
A07	20267340	T	Y	0.18	Y	0.75	-0.57	0.5	0.625
A07	20267758	C	M	0.25	A	1	-0.75	0.454545	0.636364
A07	20267769	T	Y	0.23	C	1	-0.77	0.454545	0.636364
A07	20267793	T	Y	0.21	C	1	-0.79	0.5	0.625
A07	20267796	T	K	0.26	G	1	-0.74	0.5	0.625
A07	20267835	A	W	0.26	T	1	-0.74	0.5	0.6
A07	20267883	C	M	0.33	A	1	-0.67	0.555556	0.666667
A07	20268060	G	K	0.28	T	0.93	-0.65	0.4	0.533333
A07	20268138	G	R	0.17	A	0.94	-0.77	0.411765	0.529412
A07	20268256	T	W	0.33	A	0.93	-0.6	0.4	0.533333
A07	20268259	A	R	0.33	G	0.93	-0.6	0.4	0.533333
A07	20268290	G	R	0.3	A	0.94	-0.64	0.411765	0.529412
A07	20268585	T	Y	0.19	Y	0.76	-0.57	0.411765	0.529412
A07	20268622	A	R	0.19	R	0.72	-0.53	0.454545	0.636364
A07	20268631	C	M	0.15	M	0.72	-0.57	0.454545	0.636364
A07	20268983	A	R	0.2	G	1	-0.8	0.428571	0.5
A07	20269447	T	T	0.09	G	0.9	-0.81	0.454545	0.636364
A07	20269448	T	T	0.09	C	0.9	-0.81	0.454545	0.636364
A07	20269518	T	T	0	C	0.87	-0.87	0.5	0.625
A07	20269590	G	K	0.38	T	1	-0.62	0.461538	0.538462
A07	20269801	T	Y	0.2	C	1	-0.8	0.5	0.6
A07	20269846	A	W	0.21	T	0.92	-0.71	0.461538	0.538462
A07	20270101	T	Y	0.22	C	0.91	-0.69	0.416667	0.583333
A07	20270359	T	Y	0.12	Y	0.69	-0.57	0.461538	0.538462
A07	20270361	G	R	0.12	R	0.69	-0.57	0.461538	0.538462
A07	20270362	C	Y	0.13	Y	0.69	-0.56	0.461538	0.538462
A07	20270406	G	K	0.33	K	0.76	-0.43	0.416667	0.583333
A07	20270426	A	R	0.44	R	0.78	-0.34	0.555556	0.666667
A07	20270564	T	T	0	A	0.88	-0.88	0.555556	0.666667
A07	20270694	A	W	0.19	T	0.92	-0.73	0.375	0.5
A07	20270781	T	W	0.28	W	0.84	-0.56	0.388889	0.5
A07	20271268	A	R	0.28	R	0.75	-0.47	0.416667	0.583333
A07	20271277	G	R	0.27	R	0.76	-0.49	0.461538	0.538462
A07	20271306	G	R	0.29	R	0.81	-0.52	0.375	0.5
A07	20271531	A	R	0.11	G	0.94	-0.83	0.411765	0.529412
A07	20271553	C	M	0.13	M	0.81	-0.68	0.454545	0.636364
A07	20271577	T	T	0.07	K	0.81	-0.74	0.454545	0.636364
A07	20271752	G	K	0.18	K	0.81	-0.63	0.375	0.5
A07	20271827	A	W	0.12	T	0.9	-0.78	0.454545	0.636364
A07	20271839	A	A	0.11	G	0.9	-0.79	0.454545	0.636364
A07	20271842	G	G	0.1	A	0.9	-0.8	0.454545	0.636364
A07	20271953	G	K	0.17	T	1	-0.83	0.5	0.625
A07	20271958	T	Y	0.17	C	1	-0.83	0.5	0.625
A07	20271971	C	S	0.22	G	1	-0.78	0.555556	0.666667
A07	20272001	C	Y	0.17	T	1	-0.83	0.4	0.533333
A07	20272115	A	R	0.14	G	1	-0.86	0.380952	0.47619
A07	20272163	G	G	0.09	A	1	-0.91	0.461538	0.538462
A07	20272165	C	C	0.09	T	1	-0.91	0.416667	0.583333
A07	20272223	C	C	0.08	G	0.92	-0.84	0.461538	0.538462
A07	20272262	A	A	0.07	C	0.92	-0.85	0.461538	0.538462
A07	20272373	G	G	0.17	A	1	-0.83	0.5	0.625
A07	20272379	G	R	0.18	A	1	-0.82	0.571429	0.714286
A07	20272577	T	T	0.08	C	1	-0.92	0.5	0.625
A07	20272586	C	C	0.1	A	1	-0.9	0.5	0.625
A07	20272926	T	W	0.3	A	1	-0.7	0.35	0.5
A07	20273027	G	G	0.07	A	1	-0.93	0.4	0.533333
A07	20273126	T	K	0.36	G	1	-0.64	0.454545	0.636364
A07	20273230	C	M	0.4	A	1	-0.6	0.5	0.6
A07	20273245	A	R	0.33	G	1	-0.67	0.5	0.625
A07	20273246	A	R	0.33	G	1	-0.67	0.5	0.625
A07	20274111	C	Y	0.19	T	0.96	-0.77	0.36	0.44
A07	20275028	G	R	0.18	A	0.92	-0.74	0.375	0.5
A07	20275058	C	M	0.18	A	0.96	-0.78	0.363636	0.454545
A07	20275329	A	M	0.19	C	0.92	-0.73	0.333333	0.444444
A07	20275695	A	W	0.12	T	0.95	-0.83	0.380952	0.47619
A07	20275899	G	G	0.1	K	0.75	-0.65	0.5	0.625
A07	20275914	C	C	0	M	0.62	-0.62	0.5	0.625
A07	20275929	A	A	0	W	0.63	-0.63	0.454545	0.636364
A07	20276562	C	Y	0.39	T	0.95	-0.56	0.347826	0.478261
A07	20276563	T	Y	0.39	C	0.95	-0.56	0.347826	0.478261
A07	20277426	G	G	0.06	A	0.92	-0.86	0.375	0.5
A07	20277529	A	R	0.13	R	0.85	-0.72	0.35	0.5
A07	20278945	G	K	0.37	T	1	-0.63	0.428571	0.5
A07	20280210	A	W	0.63	A	0	0.63	0.454545	0.636364
A07	20283252	T	K	0.21	G	1	-0.79	0.428571	0.5
A07	20286421	A	R	0.38	R	0.81	-0.43	0.461538	0.538462
A07	20286497	A	R	0.18	G	0.95	-0.77	0.454545	0.636364
A07	20288056	G	R	0.18	A	0.96	-0.78	0.333333	0.444444
A07	20288107	G	K	0.22	T	0.91	-0.69	0.333333	0.444444
A07	20288761	C	M	0.55	A	1	-0.45	0.555556	0.666667
A07	20288769	T	W	0.44	A	1	-0.56	0.555556	0.666667
A07	20288770	C	Y	0.44	T	1	-0.56	0.555556	0.666667
A07	20288914	T	K	0.37	G	0.86	-0.49	0.571429	0.714286
A07	20290146	G	K	0.53	T	1	-0.47	0.4	0.533333
A07	20290938	C	Y	0.2	Y	0.66	-0.46	0.555556	0.666667
A07	20290963	C	M	0.22	M	0.77	-0.55	0.555556	0.666667
A07	20291053	C	Y	0.2	Y	0.8	-0.6	0.4	0.533333
A07	20291308	C	Y	0.33	T	0.89	-0.56	0.368421	0.473684
A07	20291389	A	R	0.14	G	1	-0.86	0.555556	0.666667
A07	20291390	T	K	0.14	G	1	-0.86	0.555556	0.666667
A07	20291416	A	W	0.14	T	1	-0.86	0.5	0.625
A07	20291417	C	S	0.14	G	1	-0.86	0.5	0.625
A07	20291447	G	R	0.18	A	1	-0.82	0.454545	0.636364
A07	20291559	A	R	0.37	G	1	-0.63	0.375	0.5
A07	20291578	T	K	0.27	G	0.96	-0.69	0.388889	0.5
A07	20293252	C	M	0.3	A	0.94	-0.64	0.368421	0.473684
A07	20293331	T	W	0.17	W	0.75	-0.58	0.416667	0.583333
A07	20293398	T	Y	0.12	Y	0.57	-0.45	0.571429	0.714286
A07	20294817	T	T	0.15	K	0.81	-0.66	0.454545	0.636364
A07	20295081	C	Y	0.32	T	0.94	-0.62	0.411765	0.529412
A07	20295131	C	Y	0.16	T	0.93	-0.77	0.4	0.533333
A07	20296502	C	M	0.24	A	1	-0.76	0.363636	0.454545
A07	20296522	A	R	0.35	G	1	-0.65	0.380952	0.47619
A07	20296565	C	M	0.28	A	1	-0.72	0.411765	0.529412
A07	20297308	A	W	0.18	T	0.96	-0.78	0.363636	0.454545
A07	20297373	A	R	0.31	G	1	-0.69	0.368421	0.473684
A07	20298136	G	G	0.12	A	0.87	-0.75	0.5	0.625
A07	20298140	A	A	0.09	C	0.87	-0.78	0.5	0.625
A07	20298143	G	G	0.09	T	0.87	-0.78	0.5	0.625
A07	20298161	C	Y	0.15	T	0.88	-0.73	0.555556	0.666667
A07	20298582	A	R	0.32	R	0.81	-0.49	0.368421	0.473684
A07	20298927	C	Y	0.28	T	1	-0.72	0.454545	0.636364
A07	20298941	C	M	0.29	A	1	-0.71	0.454545	0.636364
A07	20299155	T	T	0.12	C	1	-0.88	0.571429	0.714286
A07	20299158	T	T	0.12	A	1	-0.88	0.571429	0.714286
A07	20299380	A	A	0.07	R	0.82	-0.75	0.347826	0.478261
A07	20299425	C	C	0.08	Y	0.8	-0.72	0.35	0.5
A07	20299554	A	M	0.16	M	0.83	-0.67	0.388889	0.5
A07	20299593	C	Y	0.13	Y	0.76	-0.63	0.461538	0.538462
A07	20299620	A	R	0.13	R	0.8	-0.67	0.5	0.6
A07	20299623	C	M	0.13	M	0.8	-0.67	0.5	0.6
A07	20299890	A	W	0.22	T	1	-0.78	0.363636	0.454545
A07	20299899	G	R	0.21	A	1	-0.79	0.347826	0.478261
A07	20299980	C	M	0.26	A	0.94	-0.68	0.411765	0.529412
A07	20300007	G	R	0.29	A	0.93	-0.64	0.375	0.5
A07	20300090	A	M	0.2	C	0.92	-0.72	0.35	0.5
A07	20300630	G	G	0.12	A	0.93	-0.81	0.375	0.5
A07	20300673	C	C	0.05	G	1	-0.95	0.4	0.533333
A07	20300688	A	A	0.05	G	0.92	-0.87	0.428571	0.5
A07	20300689	A	A	0.05	C	0.92	-0.87	0.428571	0.5
A07	20301145	C	M	0.21	A	1	-0.79	0.5	0.6
A07	20301266	A	M	0.28	M	0.78	-0.5	0.555556	0.666667
A07	20301649	A	M	0.12	C	1	-0.88	0.368421	0.473684
A07	20301680	C	S	0.22	G	0.93	-0.71	0.375	0.5
A07	20301996	G	R	0.21	A	0.92	-0.71	0.346154	0.423077
A07	20302074	C	C	0.1	T	0.94	-0.84	0.411765	0.529412
A07	20302187	C	Y	0.35	Y	0.82	-0.47	0.428571	0.5
A07	20302560	C	S	0.15	G	1	-0.85	0.5	0.6
A07	20302811	G	G	0	R	0.62	-0.62	0.5	0.625
A07	20303190	C	Y	0.66	C	0	0.66	0.555556	0.666667
A07	20303254	A	R	0.19	G	1	-0.81	0.5	0.625
A07	20303303	A	W	0.17	T	1	-0.83	0.416667	0.583333
A07	20303321	G	G	0.1	A	1	-0.9	0.5	0.6
A07	20303495	C	Y	0.35	Y	0.8	-0.45	0.5	0.6
A07	20303497	G	R	0.33	R	0.8	-0.47	0.5	0.6
A07	20303568	A	R	0.38	R	0.83	-0.45	0.388889	0.5
A07	20303705	C	M	0.62	A	1	-0.38	0.5	0.625
A07	20303831	A	R	0.24	G	0.92	-0.68	0.380952	0.47619
A07	20303987	G	G	0.1	T	0.96	-0.86	0.380952	0.47619
A07	20304941	A	R	0.25	G	0.92	-0.67	0.375	0.458333
A07	20305034	G	R	0.2	R	0.8	-0.6	0.4	0.533333
A07	20305358	A	W	0.28	W	0.6	-0.32	0.5	0.6
A07	20305456	T	Y	0.17	Y	0.82	-0.65	0.411765	0.529412
A07	20305814	A	R	0.25	R	0.8	-0.55	0.375	0.5
A07	20305851	G	R	0.19	R	0.75	-0.56	0.35	0.5
A07	20305866	T	K	0.15	K	0.75	-0.6	0.35	0.5
A07	20306080	C	M	0.23	A	0.93	-0.7	0.333333	0.424242
A07	20306220	T	Y	0.13	Y	0.85	-0.72	0.333333	0.444444
A07	20307579	C	Y	0.25	T	0.92	-0.67	0.333333	0.444444
A07	20307582	T	Y	0.26	C	0.92	-0.66	0.357143	0.464286
A07	20307675	C	Y	0.19	T	0.93	-0.74	0.375	0.5
A07	20307717	G	G	0.06	A	1	-0.94	0.555556	0.666667
A07	20307981	G	G	0.08	K	0.8	-0.72	0.461538	0.538462
A07	20307989	C	C	0.08	M	0.82	-0.74	0.416667	0.583333
A07	20308140	T	W	0.33	W	0.78	-0.45	0.428571	0.5
A07	20308281	A	R	0.25	G	1	-0.75	0.35	0.5
A07	20308283	C	S	0.25	G	1	-0.75	0.368421	0.473684
A07	20308325	A	R	0.26	G	1	-0.74	0.388889	0.5
A07	20308659	C	S	0.19	S	0.73	-0.54	0.375	0.5
A07	20308836	G	R	0.36	R	0.85	-0.49	0.35	0.5
A07	20308934	A	W	0.17	T	1	-0.83	0.428571	0.5
A07	20308981	T	Y	0.27	C	0.93	-0.66	0.4	0.533333
A07	20309393	G	R	0.71	A	1	-0.29	0.571429	0.714286
A07	20309450	A	R	0.46	G	1	-0.54	0.416667	0.583333
A07	20309494	A	R	0.22	G	1	-0.78	0.375	0.5
A07	20309522	C	S	0.21	G	1	-0.79	0.363636	0.454545
A07	20309651	A	A	0.05	G	0.93	-0.88	0.375	0.5
A07	20309674	T	T	0.06	C	0.92	-0.86	0.461538	0.538462
A07	20309675	A	A	0.06	G	0.92	-0.86	0.461538	0.538462
A07	20309677	G	G	0.06	T	0.92	-0.86	0.428571	0.5
A07	20309860	A	R	0.31	G	0.96	-0.65	0.375	0.5
A07	20309921	C	M	0.3	A	0.89	-0.59	0.368421	0.473684
A07	20309935	T	K	0.33	G	0.88	-0.55	0.411765	0.529412
A07	20309949	A	R	0.29	G	0.93	-0.64	0.4	0.533333
A07	20310076	C	S	0.46	G	1	-0.54	0.461538	0.538462
A07	20310089	T	Y	0.54	C	1	-0.46	0.461538	0.538462
A07	20310960	C	Y	0.3	T	0.92	-0.62	0.347826	0.478261
A07	20311263	A	W	0.31	T	1	-0.69	0.411765	0.529412
A07	20311349	T	Y	0.23	C	1	-0.77	0.555556	0.666667
A07	20311368	C	S	0.25	G	1	-0.75	0.5	0.625
A07	20311373	T	Y	0.25	C	1	-0.75	0.5	0.625
A07	20311487	A	W	0.36	T	0.89	-0.53	0.454545	0.636364
A07	20311659	A	W	0.15	T	1	-0.85	0.461538	0.538462
A07	20311775	T	Y	0.2	C	0.94	-0.74	0.5	0.6
A07	20311791	C	Y	0.3	T	0.92	-0.62	0.5	0.6
A07	20311899	G	G	0.08	A	0.9	-0.82	0.5	0.6
A07	20311906	C	C	0	G	0.9	-0.9	0.5	0.6
A07	20312108	A	R	0.61	G	1	-0.39	0.416667	0.583333
A07	20312247	A	R	0.21	G	0.88	-0.67	0.411765	0.529412
A07	20312457	G	R	0.18	A	0.89	-0.71	0.368421	0.473684
A07	20312580	G	G	0.12	T	1	-0.88	0.571429	0.714286
A07	20312583	C	C	0.12	A	1	-0.88	0.571429	0.714286
A07	20313068	C	Y	0.21	Y	0.76	-0.55	0.411765	0.529412
A07	20313304	G	G	0.11	A	0.95	-0.84	0.368421	0.473684
A07	20313321	A	M	0.21	C	1	-0.79	0.368421	0.473684
A07	20313495	T	W	0.43	W	0.78	-0.35	0.571429	0.714286
A07	20313829	G	R	0.25	A	0.91	-0.66	0.5	0.625
A07	20313836	G	R	0.25	A	0.92	-0.67	0.5	0.625
A07	20313880	G	R	0.42	A	1	-0.58	0.416667	0.583333
A07	20314147	A	A	0.06	R	0.81	-0.75	0.411765	0.529412
A07	20314154	C	C	0.05	S	0.8	-0.75	0.368421	0.473684
A07	20314224	T	T	0.07	Y	0.66	-0.59	0.416667	0.583333
A07	20314452	T	W	0.3	A	1	-0.7	0.461538	0.538462
A07	20314520	T	K	0.31	G	1	-0.69	0.375	0.5
A07	20314521	T	K	0.31	G	1	-0.69	0.375	0.5
A07	20314678	C	C	0.09	T	1	-0.91	0.571429	0.714286
A07	20314680	A	A	0.09	G	1	-0.91	0.571429	0.714286
A07	20315215	C	M	0.5	C	0.05	0.45	0.5	0.6
A07	20316098	A	R	0.78	G	1	-0.22	0.555556	0.666667
A07	20316768	C	M	0.55	C	0.17	0.38	0.555556	0.666667
A07	20320338	T	R	0.55	A	1	-0.45	0.555556	0.666667
A07	20320372	T	Y	0.5	C	1	-0.5	0.416667	0.583333
A07	20326952	A	M	0.42	C	1	-0.58	0.428571	0.5
A07	20327233	A	M	0.47	C	0.86	-0.39	0.428571	0.5
A07	20327266	T	K	0.38	G	0.92	-0.54	0.461538	0.538462
A07	20327278	T	Y	0.33	C	0.9	-0.57	0.454545	0.636364
A07	20327321	G	R	0.55	G	0.06	0.49	0.555556	0.666667
A07	20327323	T	W	0.5	T	0.06	0.44	0.5	0.625
A07	20327328	T	W	0.42	T	0.05	0.37	0.571429	0.714286
A07	20327330	C	W	0.57	T	0.95	-0.38	0.571429	0.714286
A07	20329139	G	R	0.11	A	1	-0.89	0.375	0.5
A07	20332732	A	T	1	T	1	0	0.555556	0.666667
A07	20333075	C	M	0.3	A	1	-0.7	0.35	0.5
A07	20334203	C	Y	0.54	Y	0.31	0.23	0.454545	0.636364
A07	20335693	T	Y	0.52	T	0.03	0.49	0.411765	0.529412
A07	20335696	T	Y	0.5	T	0.03	0.47	0.388889	0.5
A07	20335924	C	S	0.66	C	0	0.66	0.555556	0.666667
A07	20335960	C	S	0.15	G	1	-0.85	0.461538	0.538462
A07	20336050	G	G	0.11	T	1	-0.89	0.454545	0.636364
A07	20336056	G	G	0.1	A	1	-0.9	0.454545	0.636364
A07	20336059	A	A	0.11	G	1	-0.89	0.454545	0.636364
A07	20336293	C	Y	0.17	T	1	-0.83	0.4	0.533333
A07	20337593	C	Y	0.19	T	0.94	-0.75	0.388889	0.5
A07	20337628	G	G	0.05	A	0.95	-0.9	0.35	0.5
A07	20337638	T	T	0.05	C	0.95	-0.9	0.368421	0.473684
A07	20337665	T	T	0.04	C	1	-0.96	0.411765	0.529412
A07	20337828	G	K	0.35	T	0.95	-0.6	0.35	0.5
A07	20337878	A	W	0.25	T	1	-0.75	0.35	0.5
A07	20338476	C	M	0.15	A	0.96	-0.81	0.35	0.5
A07	20339494	G	R	0.19	A	0.93	-0.74	0.333333	0.433333
A07	20339839	C	M	0.25	A	0.91	-0.66	0.454545	0.636364
A07	20339934	C	C	0.11	Y	0.77	-0.66	0.555556	0.666667
A07	20339944	A	T	1	T	1	0	0.416667	0.583333
A07	20339950	C	T	1	T	1	0	0.454545	0.636364
A07	20340391	T	Y	0.38	C	0.92	-0.54	0.346154	0.423077
A07	20340726	G	K	0.26	T	0.92	-0.66	0.428571	0.5
A07	20340824	T	T	0.08	W	0.69	-0.61	0.461538	0.538462
A07	20340853	A	A	0.08	M	0.66	-0.58	0.416667	0.583333
A07	20340861	A	A	0.08	R	0.66	-0.58	0.416667	0.583333
A07	20341268	T	Y	0.23	Y	0.76	-0.53	0.411765	0.529412
A07	20341317	C	M	0.13	M	0.7	-0.57	0.411765	0.529412
A07	20341333	C	C	0.05	Y	0.75	-0.7	0.375	0.5
A07	20341343	G	G	0.06	R	0.73	-0.67	0.4	0.533333
A07	20341417	A	R	0.21	G	0.93	-0.72	0.375	0.5
A07	20341427	G	R	0.22	A	1	-0.78	0.4	0.533333
A07	20341512	C	Y	0.32	T	0.92	-0.6	0.363636	0.454545
A07	20342173	C	T	1	T	1	0	0.416667	0.583333
A07	20343168	A	R	0.25	G	0.95	-0.7	0.375	0.5
A07	20345135	G	R	0.35	G	0	0.35	0.428571	0.5
A07	20345167	C	Y	0.83	T	1	-0.17	0.416667	0.583333
A07	20345505	A	R	0.31	G	0.95	-0.64	0.363636	0.454545
A07	20345940	C	M	0.33	M	0.86	-0.53	0.380952	0.47619
A07	20347405	A	W	0.8	A	0	0.8	0.375	0.5
A07	20347578	C	Y	0.2	T	1	-0.8	0.4	0.533333
A07	20351712	A	A	0.21	C	0.39	-0.18	0.368421	0.473684
A07	20357040	G	K	0.32	K	0.53	-0.21	0.357143	0.464286
A07	20359688	A	R	0.31	R	0.24	0.07	0.323529	0.411765
A07	20361224	T	Y	0.24	C	0.95	-0.71	0.411765	0.529412
A07	20362223	G	R	0.4	R	0.8	-0.4	0.35	0.5
A07	20362657	G	K	0.26	T	0.92	-0.66	0.428571	0.5
A07	20362807	C	Y	0.52	T	0.96	-0.44	0.333333	0.444444
A07	20362886	C	Y	0.26	T	0.94	-0.68	0.411765	0.529412
A07	20363766	A	R	0.6	R	0.6	0	0.4	0.533333
A07	20363810	C	S	0.42	S	0.47	-0.05	0.368421	0.473684
A07	20363862	A	M	0.47	M	0.54	-0.07	0.380952	0.47619
A07	20363960	C	C	0.13	S	0.48	-0.35	0.4	0.533333
A07	20363983	A	A	0	W	0.53	-0.53	0.461538	0.538462
A07	20365341	A	G	0.88	G	1	-0.12	0.5	0.625
A07	20366382	C	A	0.5	A	0.7	-0.2	0.5	0.625
A07	20366538	G	A	0.86	A	0.93	-0.07	0.571429	0.714286
A07	20367136	C	G	0.85	G	0.83	0.02	0.571429	0.714286
A07	20367197	G	A	0.75	A	0.88	-0.13	0.5	0.625
A07	20371842	T	K	0.17	K	0.73	-0.56	0.368421	0.473684
A07	20372906	C	Y	0.3	T	0.95	-0.65	0.380952	0.47619
A07	20373896	T	K	0.75	T	0	0.75	0.5	0.625
A07	20373905	T	C	1	C	1	0	0.571429	0.714286
A07	20374053	A	M	0.2	C	0.93	-0.73	0.5	0.6
A07	20374136	T	C	1	C	1	0	0.571429	0.714286
A07	20375621	C	Y	0.5	T	1	-0.5	0.416667	0.583333
A07	20375935	C	Y	0.62	C	0	0.62	0.5	0.625
A07	20375936	A	R	0.62	A	0	0.62	0.5	0.625
A07	20375938	G	R	0.62	G	0	0.62	0.5	0.625
A07	20375963	C	Y	0.57	C	0	0.57	0.571429	0.714286
A07	20376531	G	R	0.7	A	0.88	-0.18	0.5	0.6
A07	20376536	T	K	0.7	G	0.93	-0.23	0.5	0.6
A07	20376579	A	R	0.36	G	0.92	-0.56	0.454545	0.636364
A07	20376613	T	Y	0.36	C	0.94	-0.58	0.454545	0.636364
A07	20376749	G	K	0.17	T	0.91	-0.74	0.416667	0.583333
A07	20376796	G	K	0.18	T	1	-0.82	0.416667	0.583333
A07	20377022	C	M	0.18	A	1	-0.82	0.461538	0.538462
A07	20377025	T	K	0.18	G	1	-0.82	0.461538	0.538462
A07	20381728	C	Y	0.5	T	1	-0.5	0.5	0.6
A07	20381791	C	Y	0.13	T	1	-0.87	0.5	0.625
A07	20381820	C	Y	0.19	T	0.87	-0.68	0.5	0.625
A07	20381821	A	M	0.19	C	0.88	-0.69	0.555556	0.666667
A07	20394274	A	R	0.42	A	0	0.42	0.571429	0.714286
A07	20416841	A	A	0	W	0.77	-0.77	0.555556	0.666667
A07	20416854	A	A	0	W	0.75	-0.75	0.5	0.625
A07	20416856	A	A	0	W	0.71	-0.71	0.571429	0.714286
A07	20416878	A	A	0	W	0.66	-0.66	0.555556	0.666667
A07	20416882	A	A	0	M	0.6	-0.6	0.5	0.6
A07	20417464	C	C	0.1	Y	0.6	-0.5	0.5	0.6
A07	20417467	T	T	0.09	Y	0.6	-0.51	0.5	0.6
A07	20417476	A	A	0.08	R	0.57	-0.49	0.571429	0.714286
A07	20417548	T	T	0	K	0.42	-0.42	0.571429	0.714286
A07	20417560	T	T	0	Y	0.5	-0.5	0.5	0.625
A07	20417665	T	T	0	K	0.72	-0.72	0.454545	0.636364
A07	20417686	A	A	0	R	0.76	-0.76	0.461538	0.538462
A07	20417761	C	C	0.05	Y	0.76	-0.71	0.461538	0.538462
A07	20417770	T	T	0.05	Y	0.76	-0.71	0.461538	0.538462
A07	20419173	G	A	1	A	1	0	0.5	0.625
A07	20419192	A	T	1	T	1	0	0.571429	0.714286
A07	20420439	T	T	0.12	W	0.8	-0.68	0.375	0.5
A07	20420752	C	M	0.37	M	0.83	-0.46	0.5	0.625
A07	20420771	T	W	0.23	W	0.75	-0.52	0.5	0.625
A07	20420967	A	A	0.12	R	0.62	-0.5	0.5	0.625
A07	20420970	C	C	0.12	Y	0.62	-0.5	0.5	0.625
A07	20421864	T	T	0.13	W	0.69	-0.56	0.461538	0.538462
A07	20421976	T	Y	0.14	Y	0.76	-0.62	0.461538	0.538462
A07	20422112	T	T	0.05	Y	0.69	-0.64	0.461538	0.538462
A07	20423827	A	M	0.42	A	0	0.42	0.571429	0.714286
A07	20425678	T	C	1	C	1	0	0.5	0.625
A07	20425743	G	R	0.45	A	0.9	-0.45	0.5	0.6
A07	20425847	C	T	0.86	C	0.09	0.77	0.4	0.533333
A07	20425879	T	Y	0.28	C	0.9	-0.62	0.428571	0.5
A07	20426075	C	S	0.4	G	0.89	-0.49	0.4	0.533333
A07	20426138	T	K	0.55	G	1	-0.45	0.555556	0.666667
A07	20426241	G	R	0.22	A	1	-0.78	0.416667	0.583333
A07	20426328	C	M	0.29	A	0.88	-0.59	0.555556	0.666667
A07	20426339	C	Y	0.31	T	0.9	-0.59	0.454545	0.636364
A07	20426689	C	C	0.11	A	1	-0.89	0.428571	0.5
A07	20427081	A	M	0.15	C	1	-0.85	0.5	0.6
A07	20427088	A	R	0.15	G	1	-0.85	0.454545	0.636364
A07	20427494	C	Y	0.2	T	0.91	-0.71	0.5	0.6
A07	20427620	C	S	0.43	G	1	-0.57	0.571429	0.714286
A07	20427635	C	Y	0.5	T	1	-0.5	0.5	0.625
A07	20427709	C	Y	0.5	C	0.06	0.44	0.5	0.6
A07	20429314	T	Y	0.41	C	0.9	-0.49	0.5	0.6
A07	20429551	C	S	0.6	G	0.91	-0.31	0.5	0.6
A07	20429571	C	Y	0.55	T	0.92	-0.37	0.555556	0.666667
A07	20429661	T	C	1	C	1	0	0.5	0.6
A07	20429733	T	K	0.58	G	1	-0.42	0.416667	0.583333
A07	20429892	A	R	0.33	G	1	-0.67	0.35	0.5
A07	20430039	T	W	0.25	A	1	-0.75	0.5	0.625
A07	20430100	A	M	0.21	C	1	-0.79	0.454545	0.636364
A07	20430103	C	M	0.21	A	1	-0.79	0.454545	0.636364
A07	20430222	G	R	0.19	A	1	-0.81	0.380952	0.47619
A07	20430730	T	K	0.18	K	0.75	-0.57	0.375	0.5
A07	20431199	C	C	0.06	T	1	-0.94	0.571429	0.714286
A07	20431246	C	C	0.08	T	0.87	-0.79	0.5	0.625
A07	20431276	C	C	0.1	T	0.92	-0.82	0.5	0.6
A07	20431308	T	W	0.2	A	0.91	-0.71	0.5	0.6
A07	20431350	C	Y	0.5	T	0.93	-0.43	0.5	0.6
A07	20431379	A	R	0.38	G	0.95	-0.57	0.461538	0.538462
A07	20431717	A	R	0.46	G	0.95	-0.49	0.4	0.533333
A07	20431801	T	W	0.55	T	0	0.55	0.555556	0.666667
A07	20431802	T	W	0.55	T	0	0.55	0.555556	0.666667
A07	20432075	G	R	0.57	A	1	-0.43	0.571429	0.714286
A07	20432117	G	R	0.33	A	1	-0.67	0.555556	0.666667
A07	20432130	C	Y	0.3	T	1	-0.7	0.5	0.6
A07	20432597	A	R	0.12	G	0.9	-0.78	0.454545	0.636364
A07	20432749	G	S	0.19	C	0.94	-0.75	0.375	0.5
A07	20433041	T	T	0.1	C	1	-0.9	0.5	0.6
A07	20433115	T	T	0.07	C	0.94	-0.87	0.4	0.533333
A07	20433166	A	M	0.13	C	0.94	-0.81	0.4	0.533333
A07	20433280	C	S	0.21	S	0.8	-0.59	0.4	0.533333
A07	20433336	C	Y	0.15	T	0.91	-0.76	0.416667	0.583333
A07	20433414	C	Y	0.14	Y	0.76	-0.62	0.380952	0.47619
A07	20434650	C	S	0.32	S	0.78	-0.46	0.428571	0.5
A07	20434770	C	C	0.09	Y	0.75	-0.66	0.375	0.5
A07	20434893	C	Y	0.25	Y	0.87	-0.62	0.4	0.533333
A07	20434926	T	K	0.26	K	0.71	-0.45	0.428571	0.5
A07	20435103	G	K	0.16	T	1	-0.84	0.363636	0.454545
A07	20435118	A	R	0.17	G	1	-0.83	0.347826	0.478261
A07	20435334	T	T	0.07	W	0.6	-0.53	0.5	0.6
A07	20435981	A	A	0	R	0.62	-0.62	0.5	0.625
A07	20435990	C	C	0	Y	0.62	-0.62	0.5	0.625
A07	20436385	C	Y	0.24	T	1	-0.76	0.4	0.533333
A07	20436445	T	Y	0.2	C	1	-0.8	0.5	0.6
A07	20436463	C	M	0.2	A	1	-0.8	0.555556	0.666667
A07	20436483	T	Y	0.19	C	1	-0.81	0.555556	0.666667
A07	20436491	T	Y	0.18	C	1	-0.82	0.555556	0.666667
A07	20436508	T	K	0.21	G	1	-0.79	0.454545	0.636364
A07	20436570	T	T	0.1	G	1	-0.9	0.5	0.625
A07	20437220	T	T	0.14	C	0.92	-0.78	0.428571	0.5
A07	20437372	C	Y	0.29	Y	0.84	-0.55	0.380952	0.47619
A07	20437473	A	W	0.36	T	0.9	-0.54	0.428571	0.5
A07	20437662	C	C	0.05	M	0.71	-0.66	0.571429	0.714286
A07	20437680	T	T	0.07	Y	0.71	-0.64	0.571429	0.714286
A07	20438702	G	S	0.13	C	0.95	-0.82	0.35	0.5
A07	20438950	G	G	0.04	C	1	-0.96	0.35	0.5
A07	20439012	T	K	0.14	K	0.85	-0.71	0.363636	0.454545
A07	20439065	C	C	0.11	Y	0.81	-0.7	0.388889	0.5
A07	20439307	A	A	0.16	R	0.73	-0.57	0.4	0.533333
A07	20439455	A	W	0.14	W	0.71	-0.57	0.571429	0.714286
A07	20439492	G	G	0.04	R	0.57	-0.53	0.571429	0.714286
A07	20439647	G	R	0.25	A	1	-0.75	0.375	0.5
A07	20439908	G	G	0.11	R	0.81	-0.7	0.454545	0.636364
A07	20440338	C	Y	0.26	Y	0.83	-0.57	0.347826	0.478261
A07	20440366	T	W	0.14	W	0.78	-0.64	0.368421	0.473684
A07	20440571	T	Y	0.15	C	1	-0.85	0.555556	0.666667
A07	20440586	T	T	0.14	C	1	-0.86	0.555556	0.666667
A07	20440634	G	G	0.05	A	1	-0.95	0.4	0.533333
A07	20440691	C	C	0.13	T	1	-0.87	0.461538	0.538462
A07	20441052	A	A	0.23	G	1	-0.77	0.571429	0.714286
A07	20441086	C	Y	0.23	T	1	-0.77	0.555556	0.666667
A07	20441153	A	A	0.08	T	1	-0.92	0.416667	0.583333
A07	20441483	G	R	0.36	A	0.91	-0.55	0.363636	0.454545
A07	20442048	A	R	0.21	G	1	-0.79	0.454545	0.636364
A07	20442078	T	Y	0.18	C	0.93	-0.75	0.4	0.533333
A07	20442802	T	Y	0.29	C	0.91	-0.62	0.380952	0.47619
A07	20442910	T	K	0.2	K	0.76	-0.56	0.461538	0.538462
A07	20442962	A	R	0.25	R	0.7	-0.45	0.5	0.6
A07	20443092	C	M	0.43	M	0.88	-0.45	0.375	0.5
A07	20443755	T	T	0	Y	0.55	-0.55	0.555556	0.666667
A07	20443838	G	G	0.09	R	0.7	-0.61	0.5	0.6
A07	20443985	C	C	0.05	Y	0.75	-0.7	0.5	0.625
A07	20444051	C	Y	0.17	Y	0.77	-0.6	0.388889	0.5
A07	20444101	G	S	0.26	S	0.77	-0.51	0.388889	0.5
A07	20444102	A	R	0.26	R	0.77	-0.51	0.388889	0.5
A07	20444174	A	W	0.13	W	0.71	-0.58	0.428571	0.5
A07	20444213	G	G	0.04	R	0.57	-0.53	0.571429	0.714286
A07	20444222	G	G	0.04	S	0.57	-0.53	0.571429	0.714286
A07	20444231	C	C	0	Y	0.57	-0.57	0.571429	0.714286
A07	20444247	C	C	0.04	Y	0.55	-0.51	0.555556	0.666667
A07	20444250	C	C	0.04	S	0.6	-0.56	0.5	0.6
A07	20444570	T	Y	0.26	C	0.89	-0.63	0.368421	0.473684
A07	20444582	G	R	0.26	R	0.85	-0.59	0.368421	0.473684
A07	20444592	A	W	0.26	W	0.85	-0.59	0.368421	0.473684
A07	20444857	C	M	0.21	M	0.55	-0.34	0.555556	0.666667
A07	20444858	G	S	0.21	S	0.55	-0.34	0.555556	0.666667
A07	20444864	T	K	0.21	K	0.55	-0.34	0.555556	0.666667
A07	20444865	G	R	0.21	R	0.55	-0.34	0.555556	0.666667
A07	20444866	T	W	0.21	W	0.55	-0.34	0.555556	0.666667
A07	20444874	A	R	0.22	R	0.55	-0.33	0.555556	0.666667
A07	20444878	A	M	0.22	M	0.55	-0.33	0.555556	0.666667
A07	20444994	A	A	0.12	R	0.42	-0.3	0.571429	0.714286
A07	20445003	A	A	0.12	R	0.42	-0.3	0.571429	0.714286
A07	20445006	C	C	0.12	S	0.42	-0.3	0.571429	0.714286
A07	20445011	A	A	0.12	W	0.42	-0.3	0.571429	0.714286
A07	20445045	G	G	0.07	R	0.5	-0.43	0.5	0.625
A07	20445206	G	G	0.05	R	0.75	-0.7	0.5	0.625
A07	20445221	C	C	0.05	Y	0.71	-0.66	0.571429	0.714286
A07	20445463	G	R	0.2	R	0.76	-0.56	0.461538	0.538462
A07	20445660	C	M	0.25	A	0.92	-0.67	0.461538	0.538462
A07	20445720	C	S	0.13	S	0.75	-0.62	0.416667	0.583333
A07	20445730	A	W	0.14	W	0.75	-0.61	0.416667	0.583333
A07	20445779	C	Y	0.16	Y	0.78	-0.62	0.428571	0.5
A07	20445860	T	T	0.07	G	1	-0.93	0.555556	0.666667
A07	20445880	T	T	0.06	C	1	-0.94	0.5	0.625
A07	20445941	G	G	0.09	R	0.72	-0.63	0.454545	0.636364
A07	20445958	C	M	0.24	M	0.7	-0.46	0.5	0.6
A07	20445992	A	R	0.31	R	0.61	-0.3	0.461538	0.538462
A07	20446001	A	R	0.29	R	0.64	-0.35	0.428571	0.5
A07	20446002	G	R	0.29	R	0.64	-0.35	0.428571	0.5
A07	20446011	G	S	0.29	S	0.61	-0.32	0.461538	0.538462
A07	20446031	C	Y	0.21	Y	0.6	-0.39	0.5	0.6
A07	20446169	T	K	0.22	K	0.8	-0.58	0.5	0.6
A07	20446172	A	W	0.24	W	0.8	-0.56	0.5	0.6
A07	20446181	C	Y	0.26	Y	0.7	-0.44	0.5	0.6
A07	20446371	G	S	0.31	C	0.95	-0.64	0.368421	0.473684
A07	20446445	C	C	0	T	1	-1	0.5	0.6
A07	20446458	A	A	0	G	1	-1	0.555556	0.666667
A07	20446461	C	C	0	A	1	-1	0.555556	0.666667
A07	20447219	C	C	0.05	Y	0.8	-0.75	0.5	0.6
A07	20447255	G	G	0.12	R	0.76	-0.64	0.411765	0.529412
A07	20447270	G	G	0.1	R	0.78	-0.68	0.368421	0.473684
A07	20447282	G	S	0.15	S	0.81	-0.66	0.363636	0.454545
A07	20447401	T	Y	0.18	C	0.93	-0.75	0.4	0.533333
A07	20447409	T	Y	0.23	C	0.92	-0.69	0.428571	0.5
A07	20447739	T	W	0.16	W	0.8	-0.64	0.5	0.6
A07	20447760	C	C	0.15	M	0.75	-0.6	0.5	0.625
A07	20447766	G	R	0.14	R	0.71	-0.57	0.571429	0.714286
A07	20452290	T	T	0.09	Y	0.71	-0.62	0.428571	0.5
A07	20452299	A	A	0.1	R	0.71	-0.61	0.428571	0.5
A07	20452334	A	A	0.11	W	0.78	-0.67	0.428571	0.5
A07	20452349	A	A	0.11	R	0.8	-0.69	0.4	0.533333
A07	20452604	C	Y	0.34	Y	0.87	-0.53	0.347826	0.478261
A07	20452749	T	K	0.14	G	0.95	-0.81	0.380952	0.47619
A07	20452753	C	Y	0.14	T	0.9	-0.76	0.380952	0.47619
A07	20452975	G	S	0.36	C	0.95	-0.59	0.363636	0.454545
A07	20453197	T	K	0.16	K	0.62	-0.46	0.5	0.625
A07	20453223	A	A	0.12	M	0.71	-0.59	0.571429	0.714286
A07	20453237	T	Y	0.16	Y	0.71	-0.55	0.571429	0.714286
A07	20453320	T	T	0.05	W	0.8	-0.75	0.5	0.6
A07	20453358	T	T	0.06	A	0.88	-0.82	0.555556	0.666667
A07	20453391	G	G	0.04	T	1	-0.96	0.555556	0.666667
A07	20453394	G	G	0.05	A	1	-0.95	0.555556	0.666667
A07	20453812	A	A	0.12	T	1	-0.88	0.571429	0.714286
A07	20454276	C	Y	0.21	Y	0.78	-0.57	0.368421	0.473684
A07	20454366	G	G	0.07	A	1	-0.93	0.5	0.625
A07	20455554	A	A	0.09	R	0.7	-0.61	0.5	0.6
A07	20460371	A	R	0.23	G	1	-0.77	0.571429	0.714286
A07	20460383	A	R	0.23	G	1	-0.77	0.555556	0.666667
A07	20460595	A	A	0.05	R	0.78	-0.73	0.428571	0.5
A07	20460599	C	C	0.05	Y	0.78	-0.73	0.428571	0.5
A07	20460608	G	G	0.05	R	0.75	-0.7	0.416667	0.583333
A07	20460713	G	G	0	R	0.62	-0.62	0.5	0.625
A07	20460770	A	A	0.09	R	0.44	-0.35	0.555556	0.666667
A07	20461198	C	Y	0.14	Y	0.75	-0.61	0.5	0.625
A07	20461199	A	M	0.14	M	0.75	-0.61	0.5	0.625
A07	20461211	A	R	0.15	R	0.75	-0.6	0.5	0.625
A07	20461214	G	R	0.16	R	0.75	-0.59	0.5	0.625
A07	20462568	A	R	0.5	R	0.73	-0.23	0.5	0.6
A07	20462675	G	S	0.33	S	0.82	-0.49	0.416667	0.583333
A07	20462677	G	K	0.31	K	0.82	-0.51	0.461538	0.538462
A07	20464096	T	T	0.12	C	1	-0.88	0.5	0.6
A07	20464206	G	R	0.32	A	1	-0.68	0.388889	0.5
A07	20464591	A	A	0	G	1	-1	0.5	0.625
A07	20464594	T	T	0	A	1	-1	0.5	0.625
A07	20464597	T	T	0	C	1	-1	0.5	0.625
A07	20464606	G	G	0.04	A	1	-0.96	0.555556	0.666667
A07	20464610	A	A	0.04	C	1	-0.96	0.555556	0.666667
A07	20464728	C	M	0.25	A	1	-0.75	0.375	0.5
A07	20464783	G	G	0.12	A	1	-0.88	0.428571	0.5
A07	20464867	G	G	0.1	S	0.71	-0.61	0.571429	0.714286
A07	20464869	G	G	0.1	K	0.71	-0.61	0.571429	0.714286
A07	20464973	A	R	0.2	G	1	-0.8	0.5	0.625
A07	20465302	A	W	0.17	T	0.96	-0.79	0.346154	0.423077
A07	20465357	T	K	0.21	G	0.9	-0.69	0.363636	0.454545
A07	20465956	G	R	0.29	A	1	-0.71	0.454545	0.636364
A07	20465991	G	R	0.22	A	0.9	-0.68	0.5	0.6
A07	20465994	G	K	0.19	T	0.9	-0.71	0.5	0.6
A07	20466016	C	C	0.12	T	0.9	-0.78	0.5	0.6
A07	20467329	T	T	0.14	W	0.8	-0.66	0.428571	0.5
A07	20467330	T	T	0.14	K	0.8	-0.66	0.428571	0.5
A07	20467471	C	S	0.27	G	0.93	-0.66	0.4	0.533333
A07	20468894	C	M	0.33	M	0.66	-0.33	0.555556	0.666667
A07	20468931	T	W	0.24	W	0.63	-0.39	0.454545	0.636364
A07	20469028	G	G	0.13	R	0.63	-0.5	0.454545	0.636364
A07	20469033	C	M	0.18	M	0.63	-0.45	0.454545	0.636364
A07	20469041	G	G	0.12	R	0.6	-0.48	0.5	0.6
A07	20469042	C	C	0.12	M	0.6	-0.48	0.5	0.6
A07	20469053	T	T	0.16	K	0.5	-0.34	0.5	0.6
A07	20469065	A	R	0.17	R	0.55	-0.38	0.555556	0.666667
A07	20469289	G	G	0.19	R	0.77	-0.58	0.555556	0.666667
A07	20469290	T	T	0.19	Y	0.77	-0.58	0.555556	0.666667
A07	20469370	A	W	0.17	T	0.93	-0.76	0.375	0.5
A07	20469484	G	R	0.2	A	0.93	-0.73	0.375	0.5
A07	20469496	C	M	0.21	A	0.91	-0.7	0.416667	0.583333
A07	20469625	C	C	0.06	Y	0.75	-0.69	0.5	0.625
A07	20469631	C	C	0.05	Y	0.75	-0.7	0.5	0.625
A07	20469728	C	C	0.08	S	0.75	-0.67	0.5	0.625
A07	20469768	C	C	0.14	S	0.66	-0.52	0.555556	0.666667
A07	20469772	G	K	0.15	K	0.66	-0.51	0.555556	0.666667
A07	20469779	G	R	0.16	R	0.66	-0.5	0.555556	0.666667
A07	20469827	G	R	0.21	R	0.66	-0.45	0.555556	0.666667
A07	20470197	T	T	0.11	W	0.66	-0.55	0.4	0.533333
A07	20470198	A	A	0.1	W	0.66	-0.56	0.4	0.533333
A07	20470256	G	G	0.12	R	0.66	-0.54	0.4	0.533333
A07	20470425	G	G	0.13	T	0.9	-0.77	0.35	0.5
A07	20471388	A	M	0.45	C	0.92	-0.47	0.454545	0.636364
A07	20471441	A	R	0.29	G	0.92	-0.63	0.428571	0.5
A07	20471531	T	Y	0.47	C	1	-0.53	0.416667	0.583333
A07	20471564	C	S	0.53	G	1	-0.47	0.4	0.533333
A07	20471623	A	R	0.45	G	1	-0.55	0.454545	0.636364
A07	20471771	G	R	0.33	R	0.84	-0.51	0.4	0.533333
A07	20471923	C	M	0.4	A	1	-0.6	0.5	0.625
A07	20471925	A	R	0.45	G	1	-0.55	0.5	0.625
A07	20471926	T	W	0.45	A	1	-0.55	0.5	0.625
A07	20471941	A	R	0.46	G	1	-0.54	0.5	0.6
A07	20472055	A	R	0.75	G	1	-0.25	0.5	0.625
A07	20472304	T	Y	0.56	C	0.96	-0.4	0.375	0.5
A07	20472474	G	R	0.58	A	1	-0.42	0.416667	0.583333
A07	20472497	G	R	0.3	G	0	0.3	0.5	0.6
A07	20472688	C	S	0.44	G	0.95	-0.51	0.388889	0.5
A07	20472706	C	S	0.37	G	0.95	-0.58	0.375	0.5
A07	20474000	C	Y	0.33	T	0.9	-0.57	0.5	0.6
A07	20474030	C	Y	0.37	T	0.91	-0.54	0.454545	0.636364
A07	20474345	T	Y	0.28	C	0.94	-0.66	0.388889	0.5
A07	20474405	C	Y	0.31	T	0.95	-0.64	0.375	0.458333
A07	20474474	G	R	0.29	A	0.9	-0.61	0.35	0.5
A07	20474543	G	R	0.33	R	0.77	-0.44	0.388889	0.5
A07	20474579	T	W	0.25	W	0.75	-0.5	0.35	0.5
A07	20474846	G	R	0.31	R	0.82	-0.51	0.375	0.5
A07	20474882	T	Y	0.19	Y	0.82	-0.63	0.375	0.5
A07	20474903	T	K	0.19	K	0.82	-0.63	0.375	0.5
A07	20474972	T	Y	0.16	C	0.91	-0.75	0.416667	0.583333
A07	20474975	A	R	0.17	G	0.91	-0.74	0.416667	0.583333
A07	20475050	A	W	0.18	W	0.7	-0.52	0.5	0.6
A07	20475140	C	C	0	M	0.75	-0.75	0.5	0.625
A07	20475149	T	T	0	K	0.7	-0.7	0.5	0.6
A07	20475472	A	R	0.13	R	0.83	-0.7	0.388889	0.5
A07	20475818	C	M	0.21	A	1	-0.79	0.4	0.533333
A07	20475872	A	M	0.19	C	1	-0.81	0.380952	0.47619
A07	20476047	T	K	0.21	G	0.94	-0.73	0.388889	0.5
A07	20476108	C	C	0.11	Y	0.81	-0.7	0.454545	0.636364
A07	20476121	C	C	0.12	M	0.77	-0.65	0.555556	0.666667
A07	20479959	G	G	0.07	K	0.7	-0.63	0.5	0.6
A07	20479976	T	T	0	Y	0.66	-0.66	0.555556	0.666667
A07	20480186	C	C	0	T	0.88	-0.88	0.555556	0.666667
A07	20480199	A	A	0	G	0.9	-0.9	0.5	0.6
A07	20480487	G	K	0.33	T	0.95	-0.62	0.388889	0.5
A07	20480519	C	S	0.33	G	0.95	-0.62	0.4	0.533333
A07	20485923	C	A	1	A	1	0	0.4	0.533333
A07	20487316	T	K	0.3	K	0.85	-0.55	0.461538	0.538462
A07	20487317	G	R	0.3	R	0.85	-0.55	0.461538	0.538462
A07	20497314	T	T	0.12	A	1	-0.88	0.5	0.625
A07	20497316	T	T	0.12	A	1	-0.88	0.5	0.625
A07	20497541	T	K	0.47	G	1	-0.53	0.4	0.533333
A07	20497784	T	T	0.13	G	0.95	-0.82	0.4	0.533333
A07	20498784	T	Y	0.18	C	0.88	-0.7	0.454545	0.636364
A07	20499074	C	Y	0.17	T	1	-0.83	0.411765	0.529412
A07	20500580	C	C	0.08	T	0.9	-0.82	0.454545	0.636364
A07	20500586	T	T	0.07	C	0.92	-0.85	0.461538	0.538462
A07	20500618	C	C	0.07	T	0.94	-0.87	0.428571	0.5
A07	20500622	T	T	0.07	G	0.94	-0.87	0.428571	0.5
A07	20500879	A	A	0	T	0.86	-0.86	0.4	0.533333
A07	20503652	C	C	0.17	Y	0.7	-0.53	0.5	0.6
A07	20503675	C	C	0.16	Y	0.66	-0.5	0.555556	0.666667
A07	20504988	T	W	0.16	A	1	-0.84	0.368421	0.473684
A07	20505020	A	W	0.22	T	0.92	-0.7	0.461538	0.538462
A07	20505023	A	R	0.26	G	0.92	-0.66	0.461538	0.538462
A07	20505138	A	W	0.21	W	0.8	-0.59	0.35	0.5
A07	20506264	C	Y	0.15	Y	0.73	-0.58	0.461538	0.538462
A07	20506273	C	C	0.14	Y	0.71	-0.57	0.428571	0.5
A07	20506780	G	R	0.18	R	0.75	-0.57	0.416667	0.583333
A07	20506789	A	R	0.21	R	0.76	-0.55	0.461538	0.538462
A07	20507026	C	C	0.12	M	0.82	-0.7	0.411765	0.529412
A07	20507219	T	T	0	W	0.75	-0.75	0.5	0.625
A07	20508677	C	Y	0.16	Y	0.88	-0.72	0.411765	0.529412
A07	20508750	A	R	0.27	G	0.93	-0.66	0.375	0.5
A07	20508858	T	T	0.1	Y	0.81	-0.71	0.35	0.5
A07	20509007	A	A	0.14	T	0.92	-0.78	0.461538	0.538462
A07	20509527	T	Y	0.23	Y	0.86	-0.63	0.411765	0.529412
A07	20510489	G	R	0.2	R	0.8	-0.6	0.5	0.6
A07	20510730	A	R	0.17	G	0.88	-0.71	0.5	0.625
A07	20511007	C	Y	0.21	T	0.87	-0.66	0.5	0.625
A07	20511116	T	K	0.4	K	0.81	-0.41	0.375	0.5
A07	20511169	C	M	0.25	M	0.78	-0.53	0.428571	0.5
A07	20511185	T	K	0.25	K	0.69	-0.44	0.416667	0.583333
A07	20511440	T	T	0	Y	0.71	-0.71	0.428571	0.5
A07	20511461	T	T	0	W	0.69	-0.69	0.461538	0.538462
A07	20511483	T	T	0	Y	0.69	-0.69	0.461538	0.538462
A07	20515317	C	Y	0.33	T	0.92	-0.59	0.416667	0.583333
A07	20530294	G	K	0.13	K	0.87	-0.74	0.363636	0.454545
A07	20531304	C	M	0.24	A	0.92	-0.68	0.428571	0.5
A07	20531384	T	K	0.35	G	0.93	-0.58	0.375	0.5
A07	20531849	C	Y	0.4	T	0.92	-0.52	0.36	0.44
A07	20532254	G	K	0.17	K	0.8	-0.63	0.5	0.6
A07	20532513	C	S	0.15	G	0.96	-0.81	0.35	0.5
A07	20532524	A	R	0.15	G	0.96	-0.81	0.35	0.5
A07	20532637	T	K	0.12	G	1	-0.88	0.347826	0.478261
A07	20532706	C	Y	0.16	Y	0.76	-0.6	0.461538	0.538462
A07	20532718	G	R	0.15	R	0.76	-0.61	0.461538	0.538462
A07	20533105	T	Y	0.26	C	0.9	-0.64	0.368421	0.473684
A07	20533660	T	W	0.21	A	0.89	-0.68	0.555556	0.666667
A07	20533752	A	M	0.27	M	0.87	-0.6	0.347826	0.478261
A07	20533888	G	S	0.28	C	0.94	-0.66	0.388889	0.5
A07	20534272	G	R	0.2	A	1	-0.8	0.4	0.533333
A07	20534275	C	Y	0.2	T	1	-0.8	0.4	0.533333
A07	20534720	G	G	0	R	0.57	-0.57	0.571429	0.714286
A07	20534869	G	G	0.14	C	1	-0.86	0.555556	0.666667
A07	20535034	C	Y	0.14	Y	0.76	-0.62	0.461538	0.538462
A07	20535039	T	Y	0.15	Y	0.75	-0.6	0.416667	0.583333
A07	20535064	T	T	0.1	Y	0.7	-0.6	0.5	0.6
A07	20535105	T	T	0.05	Y	0.71	-0.66	0.571429	0.714286
A07	20535490	A	A	0.1	M	0.75	-0.65	0.416667	0.583333
A07	20536216	C	Y	0.16	Y	0.73	-0.57	0.4	0.533333
A07	20536869	T	Y	0.25	Y	0.62	-0.37	0.5	0.625
A07	20537229	G	R	0.17	R	0.66	-0.49	0.555556	0.666667
A07	20537235	G	R	0.17	R	0.66	-0.49	0.555556	0.666667
A07	20537338	A	A	0.09	W	0.77	-0.68	0.555556	0.666667
A07	20537566	T	T	0.14	W	0.84	-0.7	0.368421	0.473684
A07	20538176	T	T	0	G	1	-1	0.5	0.625
A07	20538179	T	T	0	G	1	-1	0.5	0.625
A07	20538444	T	Y	0.29	C	0.93	-0.64	0.571429	0.714286
A07	20538539	G	G	0.12	K	0.78	-0.66	0.428571	0.5
A07	20538556	C	C	0.11	Y	0.76	-0.65	0.411765	0.529412
A07	20538638	G	R	0.18	R	0.64	-0.46	0.428571	0.5
A07	20538726	C	C	0.09	Y	0.58	-0.49	0.454545	0.636364
A07	20539035	A	A	0.22	G	1	-0.78	0.555556	0.666667
A07	20539065	A	A	0.12	C	1	-0.88	0.5	0.625
A07	20539112	T	W	0.25	A	1	-0.75	0.571429	0.714286
A07	20539137	G	R	0.29	A	1	-0.71	0.571429	0.714286
A07	20539678	T	W	0.31	W	0.86	-0.55	0.333333	0.433333
A07	20540703	G	K	0.48	T	0.91	-0.43	0.375	0.458333
A07	20540790	T	T	0.11	G	0.94	-0.83	0.388889	0.5
A07	20540935	T	W	0.25	A	1	-0.75	0.454545	0.636364
A07	20540943	C	Y	0.17	T	1	-0.83	0.454545	0.636364
A07	20540961	C	Y	0.15	T	1	-0.85	0.5	0.625
A07	20541436	G	K	0.38	T	0.96	-0.58	0.375	0.5
A07	20543024	C	Y	0.37	Y	0.83	-0.46	0.388889	0.5
A07	20543033	T	Y	0.41	Y	0.84	-0.43	0.411765	0.529412
A07	20543147	T	Y	0.25	Y	0.8	-0.55	0.380952	0.47619
A07	20543998	A	M	0.22	M	0.86	-0.64	0.388889	0.5
A07	20544161	T	W	0.35	A	0.92	-0.57	0.461538	0.538462
A07	20544305	T	Y	0.24	Y	0.75	-0.51	0.35	0.5
A07	20544541	T	Y	0.25	Y	0.81	-0.56	0.35	0.5
A07	20544792	T	Y	0.27	C	1	-0.73	0.5	0.6
A07	20544826	T	T	0.13	C	1	-0.87	0.5	0.6
A07	20545578	G	R	0.38	A	0.94	-0.56	0.368421	0.473684
A07	20545637	A	W	0.3	T	0.92	-0.62	0.347826	0.478261
A07	20545750	A	M	0.44	M	0.75	-0.31	0.375	0.458333
A07	20545768	G	K	0.46	K	0.77	-0.31	0.363636	0.454545
A07	20545838	A	M	0.22	M	0.75	-0.53	0.416667	0.583333
A07	20545896	G	K	0.13	K	0.71	-0.58	0.571429	0.714286
A07	20545923	G	G	0.06	R	0.72	-0.66	0.454545	0.636364
A07	20546493	A	W	0.15	T	0.89	-0.74	0.368421	0.473684
A07	20546494	G	K	0.15	T	0.89	-0.74	0.368421	0.473684
A07	20547686	G	R	0.23	A	0.92	-0.69	0.461538	0.538462
A07	20549204	C	Y	0.64	Y	0.38	0.26	0.411765	0.529412
A07	20549282	G	R	0.31	R	0.62	-0.31	0.461538	0.538462
A07	20550363	A	A	0	G	0.66	-0.66	0.571429	0.714286
A07	20550379	A	G	0.62	A	0	0.62	0.5	0.625
A07	20554839	C	Y	0.43	Y	0.78	-0.35	0.375	0.5
A07	20556905	T	W	0.29	W	0.85	-0.56	0.35	0.5
A07	20557813	A	A	0.12	G	1	-0.88	0.5	0.6
A07	20557839	T	T	0.11	C	1	-0.89	0.571429	0.714286
A07	20557884	A	A	0	W	0.62	-0.62	0.5	0.625
A07	20557886	G	G	0	R	0.62	-0.62	0.5	0.625
A07	20557895	A	A	0	M	0.62	-0.62	0.5	0.625
A07	20557924	A	A	0	R	0.66	-0.66	0.555556	0.666667
A07	20558028	T	T	0.05	A	0.92	-0.87	0.461538	0.538462
A07	20558048	A	A	0.08	C	0.92	-0.84	0.428571	0.5
A07	20558246	A	R	0.13	G	0.93	-0.8	0.4	0.533333
A07	20558262	C	Y	0.18	T	0.92	-0.74	0.428571	0.5
A07	20558445	C	Y	0.54	T	0.94	-0.4	0.461538	0.538462
A07	20558735	A	W	0.17	T	1	-0.83	0.375	0.5
A07	20558769	T	Y	0.17	C	1	-0.83	0.375	0.5
A07	20561581	C	C	0.17	G	1	-0.83	0.5	0.625
A07	20563539	C	Y	0.38	Y	0.31	0.07	0.375	0.458333
A07	20563826	G	R	0.61	R	0.41	0.2	0.363636	0.454545
A07	20563907	A	M	0.62	M	0.5	0.12	0.323529	0.411765
A07	20564081	A	R	0.34	R	0.41	-0.07	0.346154	0.423077
A07	20564110	T	Y	0.33	Y	0.44	-0.11	0.388889	0.5
A07	20564512	T	K	0.5	K	0.68	-0.18	0.36	0.44
A07	20565324	A	G	1	G	1	0	0.571429	0.714286
A07	20565398	G	A	0.88	A	0.85	0.03	0.571429	0.714286
A07	20566757	T	Y	0.25	Y	0.63	-0.38	0.454545	0.636364
A07	20566764	C	Y	0.2	Y	0.66	-0.46	0.416667	0.583333
A07	20566935	G	R	0.44	A	0.92	-0.48	0.555556	0.666667
A07	20566936	A	W	0.25	T	0.92	-0.67	0.5	0.625
A07	20568125	G	G	0.1	R	0.71	-0.61	0.571429	0.714286
A07	20568234	G	R	0.16	A	1	-0.84	0.571429	0.714286
A07	20569028	C	Y	0.18	Y	0.71	-0.53	0.571429	0.714286
A07	20569145	A	M	0.26	M	0.86	-0.6	0.428571	0.5
A07	20569264	G	K	0.13	T	1	-0.87	0.416667	0.583333
A07	20569356	C	Y	0.3	T	1	-0.7	0.5	0.625
A07	20569514	G	K	0.16	T	1	-0.84	0.454545	0.636364
A07	20569539	T	Y	0.15	C	1	-0.85	0.428571	0.5
A07	20569665	A	W	0.19	T	1	-0.81	0.4	0.533333
A07	20569690	A	A	0.07	T	0.93	-0.86	0.4	0.533333
A07	20569702	A	A	0.12	G	0.94	-0.82	0.375	0.5
A07	20570657	T	W	0.32	W	0.75	-0.43	0.375	0.5
A07	20570962	A	R	0.29	G	1	-0.71	0.411765	0.529412
A07	20571981	A	M	0.12	C	0.91	-0.79	0.416667	0.583333
A07	20571986	A	R	0.13	G	0.92	-0.79	0.461538	0.538462
A07	20572033	A	A	0	T	1	-1	0.5	0.625
A07	20572205	A	R	0.17	G	0.94	-0.77	0.416667	0.583333
A07	20572393	G	R	0.17	A	1	-0.83	0.4	0.533333
A07	20573106	T	W	0.26	W	0.83	-0.57	0.4	0.533333
A07	20573920	C	Y	0.27	T	0.96	-0.69	0.454545	0.636364
A07	20573981	A	R	0.12	R	0.8	-0.68	0.375	0.5
A07	20574102	C	Y	0.57	C	0	0.57	0.571429	0.714286
A07	20574130	C	Y	0.5	T	1	-0.5	0.5	0.625
A07	20574255	A	M	0.4	C	1	-0.6	0.5	0.6
A07	20576143	C	Y	0.24	T	0.95	-0.71	0.380952	0.47619
A07	20576486	C	Y	0.21	Y	0.66	-0.45	0.4	0.533333
A07	20576684	C	G	0.88	G	0.89	-0.01	0.555556	0.666667
A07	20576764	G	S	0.38	C	0.94	-0.56	0.375	0.5
A07	20576876	C	Y	0.31	T	0.94	-0.63	0.411765	0.529412
A07	20576905	G	R	0.32	A	0.92	-0.6	0.461538	0.538462
A07	20577421	G	K	0.44	T	1	-0.56	0.555556	0.666667
A07	20577453	A	M	0.36	C	1	-0.64	0.454545	0.636364
A07	20577627	C	M	0.27	A	1	-0.73	0.454545	0.636364
A07	20577651	T	T	0	A	0.93	-0.93	0.5	0.625
A07	20577762	T	K	0.29	G	0.91	-0.62	0.571429	0.714286
A07	20577807	A	R	0.27	G	1	-0.73	0.454545	0.636364
A07	20578316	G	K	0.31	T	0.88	-0.57	0.555556	0.666667
A07	20578318	G	R	0.31	A	0.88	-0.57	0.555556	0.666667
A07	20578362	G	G	0.12	T	0.9	-0.78	0.5	0.6
A07	20578418	C	M	0.22	A	0.92	-0.7	0.428571	0.5
A07	20579085	A	R	0.3	G	1	-0.7	0.35	0.5
A07	20579087	G	R	0.3	A	1	-0.7	0.363636	0.454545
A07	20579240	T	Y	0.55	C	1	-0.45	0.555556	0.666667
A07	20579306	A	R	0.5	G	1	-0.5	0.416667	0.583333
A07	20579324	A	R	0.57	G	1	-0.43	0.428571	0.5
A07	20579736	C	Y	0.33	T	1	-0.67	0.5	0.625
A07	20579919	G	G	0.05	C	1	-0.95	0.555556	0.666667
A07	20580005	T	T	0.09	C	1	-0.91	0.4	0.533333
A07	20580132	T	Y	0.17	C	1	-0.83	0.4	0.533333
A07	20580710	T	W	0.3	A	0.91	-0.61	0.35	0.5
A07	20580835	G	R	0.25	A	1	-0.75	0.5	0.6
A07	20580847	T	Y	0.22	C	1	-0.78	0.5	0.625
A07	20581021	C	Y	0.18	T	0.9	-0.72	0.5	0.6
A07	20581392	G	G	0.08	K	0.55	-0.47	0.555556	0.666667
A07	20581400	T	T	0.1	W	0.63	-0.53	0.5	0.6
A07	20581412	A	A	0.08	W	0.6	-0.52	0.5	0.6
A07	20582253	T	K	0.4	G	0.88	-0.48	0.5	0.625
A07	20582254	A	R	0.46	G	0.88	-0.42	0.5	0.625
A07	20582575	T	T	0	Y	0.7	-0.7	0.5	0.6
A07	20582582	A	A	0	W	0.7	-0.7	0.5	0.6
A07	20582887	C	Y	0.15	T	1	-0.85	0.5	0.6
A07	20583005	G	G	0.14	T	0.92	-0.78	0.461538	0.538462
A07	20583015	A	W	0.2	T	0.92	-0.72	0.428571	0.5
A07	20583117	T	Y	0.15	Y	0.55	-0.4	0.555556	0.666667
A07	20583171	A	A	0.05	R	0.42	-0.37	0.571429	0.714286
A07	20584551	A	R	0.21	G	1	-0.79	0.555556	0.666667
A07	20585278	T	T	0.12	C	0.93	-0.81	0.375	0.5
A07	20585339	C	C	0.11	Y	0.81	-0.7	0.454545	0.636364
A07	20585350	A	M	0.24	M	0.8	-0.56	0.5	0.6
A07	20585441	T	Y	0.38	C	0.93	-0.55	0.375	0.5
A07	20585708	A	W	0.28	W	0.86	-0.58	0.428571	0.5
A07	20585746	C	M	0.15	A	1	-0.85	0.5	0.6
A07	20585784	T	W	0.24	W	0.75	-0.51	0.416667	0.583333
A07	20586008	G	R	0.22	R	0.75	-0.53	0.5	0.625
A07	20586011	C	Y	0.29	Y	0.75	-0.46	0.571429	0.714286
A07	20589314	G	R	0.41	A	0.92	-0.51	0.428571	0.5
A07	20589839	C	C	0.07	M	0.71	-0.64	0.571429	0.714286
A07	20593048	A	W	0.21	T	0.92	-0.71	0.461538	0.538462
A07	20593889	A	M	0.19	C	0.9	-0.71	0.363636	0.454545
A07	20594703	C	C	0.04	Y	0.76	-0.72	0.461538	0.538462
A07	20594944	T	K	0.38	G	0.91	-0.53	0.416667	0.583333
A07	20594979	C	S	0.36	G	0.93	-0.57	0.375	0.5
A07	20595041	G	R	0.18	A	1	-0.82	0.416667	0.583333
A07	20595635	T	Y	0.4	C	0.94	-0.54	0.4	0.533333
A07	20598082	G	R	0.3	A	1	-0.7	0.5	0.6
A07	20598399	C	M	0.13	A	1	-0.87	0.4	0.533333
A07	20598579	T	K	0.17	G	1	-0.83	0.416667	0.583333
A07	20598951	C	Y	0.19	T	1	-0.81	0.36	0.44
A07	20599159	A	W	0.25	T	1	-0.75	0.416667	0.583333
A07	20600054	G	S	0.71	C	1	-0.29	0.571429	0.714286
A07	20600492	A	R	0.64	G	1	-0.36	0.571429	0.714286
A07	20600493	C	Y	0.64	T	1	-0.36	0.571429	0.714286
A07	20600497	C	S	0.64	G	1	-0.36	0.571429	0.714286
A07	20600739	A	M	0.56	C	0.95	-0.39	0.375	0.5
A07	20600926	C	Y	0.33	T	0.88	-0.55	0.416667	0.583333
A07	20601049	A	W	0.75	T	1	-0.25	0.5	0.625
A07	20601161	G	R	0.23	R	0.81	-0.58	0.461538	0.538462
A07	20601791	G	R	0.13	A	0.92	-0.79	0.357143	0.464286
A07	20601934	T	Y	0.71	C	1	-0.29	0.428571	0.5
A07	20602264	T	Y	0.36	C	0.88	-0.52	0.555556	0.666667
A07	20602286	A	R	0.35	G	0.9	-0.55	0.5	0.6
A07	20602376	G	R	0.14	A	0.88	-0.74	0.388889	0.5
A07	20602392	T	W	0.14	A	0.9	-0.76	0.35	0.5
A07	20603441	A	R	0.43	R	0.76	-0.33	0.461538	0.538462
A07	20605488	C	Y	0.64	Y	0.49	0.15	0.36	0.44
A07	20606466	G	G	0.08	R	0.32	-0.24	0.322581	0.419355
A07	20606924	C	Y	0.35	Y	0.52	-0.17	0.346154	0.423077
A07	20608305	A	A	0.07	C	0.93	-0.86	0.428571	0.5
A07	20608371	G	G	0	C	0.94	-0.94	0.454545	0.636364
A07	20608796	T	T	0	W	0.8	-0.8	0.428571	0.5
A07	20608834	C	C	0	Y	0.81	-0.81	0.416667	0.583333
A07	20608838	C	C	0	Y	0.8	-0.8	0.5	0.6
A07	20608968	C	Y	0.25	T	1	-0.75	0.571429	0.714286
A07	20609035	A	R	0.23	G	1	-0.77	0.416667	0.583333
A07	20609057	C	Y	0.41	T	1	-0.59	0.416667	0.583333
A07	20610462	T	C	1	C	1	0	0.5	0.625
A07	20610638	C	Y	0.55	T	1	-0.45	0.555556	0.666667
A07	20612425	T	Y	0.32	C	1	-0.68	0.375	0.5
A07	20612545	G	K	0.29	T	0.96	-0.67	0.375	0.458333
A07	20612561	C	Y	0.29	T	0.92	-0.63	0.375	0.458333
A07	20612800	A	W	0.16	T	0.92	-0.76	0.461538	0.538462
A07	20612838	T	Y	0.18	C	0.9	-0.72	0.5	0.6
A07	20612850	C	Y	0.15	T	1	-0.85	0.555556	0.666667
A07	20612852	G	R	0.15	A	1	-0.85	0.555556	0.666667
A07	20613387	C	Y	0.35	T	0.93	-0.58	0.375	0.5
A07	20613737	C	C	0.1	Y	0.84	-0.74	0.35	0.5
A07	20613957	A	R	0.17	G	1	-0.83	0.375	0.5
A07	20614008	C	S	0.23	G	1	-0.77	0.5	0.6
A07	20614403	T	Y	0.21	Y	0.81	-0.6	0.375	0.5
A07	20614463	C	C	0.12	S	0.62	-0.5	0.5	0.625
A07	20614491	A	W	0.14	W	0.71	-0.57	0.571429	0.714286
A07	20614654	G	K	0.23	T	1	-0.77	0.388889	0.5
A07	20614850	G	R	0.4	A	1	-0.6	0.5	0.6
A07	20614863	G	R	0.55	G	0	0.55	0.555556	0.666667
A07	20614869	A	M	0.55	A	0	0.55	0.555556	0.666667
A07	20614959	T	W	0.46	A	1	-0.54	0.461538	0.538462
A07	20615042	A	R	0.29	G	0.89	-0.6	0.368421	0.473684
A07	20615298	C	M	0.23	A	0.88	-0.65	0.461538	0.538462
A07	20615328	G	G	0.1	T	0.92	-0.82	0.5	0.6
A07	20615334	A	R	0.3	G	0.92	-0.62	0.5	0.6
A07	20615402	A	T	0.88	T	0.92	-0.04	0.5	0.625
A07	20615533	A	R	0.25	R	0.76	-0.51	0.411765	0.529412
A07	20615591	G	S	0.13	S	0.69	-0.56	0.461538	0.538462
A07	20615625	C	C	0.11	Y	0.72	-0.61	0.454545	0.636364
A07	20617332	A	M	0.46	C	0.91	-0.45	0.416667	0.583333
A07	20617388	C	S	0.41	G	1	-0.59	0.4	0.533333
A07	20617567	A	W	0.22	T	0.9	-0.68	0.363636	0.454545
A07	20617830	G	R	0.25	A	1	-0.75	0.35	0.5
A07	20618186	A	R	0.14	G	1	-0.86	0.347826	0.478261
A07	20625662	A	W	0.19	T	0.93	-0.74	0.375	0.5
A07	20629459	T	Y	0.17	C	0.92	-0.75	0.416667	0.583333
A07	20634856	A	R	0.39	G	0.9	-0.51	0.363636	0.454545
A07	20634901	G	S	0.24	S	0.8	-0.56	0.380952	0.47619
A07	20635112	G	R	0.2	R	0.66	-0.46	0.4	0.533333
A07	20635127	T	T	0.09	K	0.69	-0.6	0.461538	0.538462
A07	20635354	T	Y	0.15	C	0.92	-0.77	0.428571	0.5
A07	20635732	C	C	0.07	T	1	-0.93	0.428571	0.5
A07	20636131	G	K	0.31	T	0.95	-0.64	0.375	0.5
A07	20636335	T	W	0.24	A	0.95	-0.71	0.35	0.5
A07	20637027	C	S	0.2	S	0.7	-0.5	0.5	0.6
A07	20637506	A	R	0.43	G	0.92	-0.49	0.380952	0.47619
A07	20639299	A	A	0	C	1	-1	0.571429	0.714286
A07	20639329	G	G	0.08	A	1	-0.92	0.571429	0.714286
A07	20639388	A	R	0.18	G	1	-0.82	0.5	0.6
A07	20639526	C	Y	0.21	T	1	-0.79	0.428571	0.5
A07	20639531	C	Y	0.21	T	1	-0.79	0.428571	0.5
A07	20640326	G	K	0.25	T	0.92	-0.67	0.428571	0.5
A07	20640446	C	C	0	T	0.92	-0.92	0.454545	0.636364
A07	20640547	T	T	0.04	A	1	-0.96	0.571429	0.714286
A07	20640646	G	G	0.11	A	0.93	-0.82	0.375	0.5
A07	20640904	T	W	0.35	A	1	-0.65	0.35	0.5
A07	20640966	T	W	0.33	A	0.96	-0.63	0.380952	0.47619
A07	20641068	C	Y	0.15	T	0.95	-0.8	0.461538	0.538462
A07	20642365	A	R	0.31	G	1	-0.69	0.375	0.5
A07	20642384	C	Y	0.27	T	1	-0.73	0.4	0.533333
A07	20643083	G	G	0.08	T	0.92	-0.84	0.375	0.458333
A07	20643203	A	W	0.17	T	0.92	-0.75	0.388889	0.5
A07	20644769	G	R	0.36	R	0.78	-0.42	0.428571	0.5
A07	20645588	C	Y	0.24	T	1	-0.76	0.35	0.5
A07	20645936	T	Y	0.33	C	0.92	-0.59	0.380952	0.47619
A07	20646326	G	K	0.26	T	0.89	-0.63	0.368421	0.473684
A07	20647111	T	W	0.3	W	0.89	-0.59	0.461538	0.538462
A07	20647267	T	Y	0.38	C	0.93	-0.55	0.461538	0.538462
A07	20647298	T	W	0.33	A	0.92	-0.59	0.461538	0.538462
A07	20647635	C	C	0.08	A	0.92	-0.84	0.416667	0.583333
A07	20647782	G	G	0.06	A	1	-0.94	0.4	0.533333
A07	20647926	T	T	0.12	A	0.87	-0.75	0.5	0.625
A07	20647937	A	A	0.11	R	0.8	-0.69	0.5	0.6
A07	20648265	A	R	0.17	G	0.93	-0.76	0.4	0.533333
A07	20650957	G	G	0.05	R	0.63	-0.58	0.454545	0.636364
A07	20651100	T	Y	0.2	Y	0.81	-0.61	0.454545	0.636364
A07	20651162	G	G	0.12	R	0.75	-0.63	0.416667	0.583333
A07	20651164	G	G	0.12	K	0.75	-0.63	0.416667	0.583333
A07	20651166	A	A	0.08	W	0.75	-0.67	0.416667	0.583333
A07	20651325	G	G	0.08	A	0.91	-0.83	0.416667	0.583333
A07	20651399	A	A	0.11	W	0.75	-0.64	0.375	0.5
A07	20651435	A	A	0.11	W	0.75	-0.64	0.375	0.5
A07	20651656	A	W	0.16	W	0.81	-0.65	0.454545	0.636364
A07	20653009	T	W	0.21	A	0.95	-0.74	0.428571	0.5
A07	20659930	A	M	0.31	C	0.94	-0.63	0.375	0.5
A07	20663237	C	M	0.12	A	0.94	-0.82	0.375	0.5
A07	20664512	A	R	0.21	G	1	-0.79	0.454545	0.636364
A07	20664661	T	Y	0.27	C	1	-0.73	0.454545	0.636364
A07	20664892	G	R	0.18	A	0.9	-0.72	0.454545	0.636364
A07	20664925	G	G	0.2	A	0.89	-0.69	0.5	0.6
A07	20665005	C	Y	0.13	T	0.88	-0.75	0.4	0.533333
A07	20665399	T	T	0	K	0.8	-0.8	0.5	0.625
A07	20665542	G	R	0.18	A	1	-0.82	0.4	0.533333
A07	20665859	C	S	0.29	G	0.95	-0.66	0.571429	0.714286
A07	20665926	A	M	0.37	C	1	-0.63	0.571429	0.714286
A07	20666146	A	A	0.08	G	0.87	-0.79	0.5	0.625
A07	20666877	A	W	0.17	T	1	-0.83	0.388889	0.5
A07	20666878	A	W	0.17	T	1	-0.83	0.388889	0.5
A07	20667611	A	R	0.54	G	1	-0.46	0.5	0.6
A07	20667619	T	W	0.54	A	1	-0.46	0.454545	0.636364
A07	20667634	A	R	0.5	G	1	-0.5	0.5	0.625
A07	20667638	C	Y	0.5	T	1	-0.5	0.5	0.625
A07	20667845	C	Y	0.42	T	1	-0.58	0.571429	0.714286
A07	20667865	T	Y	0.33	C	1	-0.67	0.555556	0.666667
A07	20668326	G	S	0.23	S	0.72	-0.49	0.454545	0.636364
A07	20668349	T	T	0.15	Y	0.57	-0.42	0.571429	0.714286
A07	20670187	T	T	0.11	Y	0.82	-0.71	0.555556	0.666667
A07	20670705	T	T	0.11	C	1	-0.89	0.416667	0.583333
A07	20670709	A	A	0.11	G	1	-0.89	0.454545	0.636364
A07	20670734	A	A	0	C	1	-1	0.571429	0.714286
A07	20670750	C	C	0	T	0.9	-0.9	0.5	0.6
A07	20670762	T	T	0	G	0.9	-0.9	0.5	0.6
A07	20670894	T	K	0.19	G	0.95	-0.76	0.380952	0.47619
A07	20670936	T	T	0.17	C	0.93	-0.76	0.375	0.5
A07	20670981	A	A	0.17	T	0.92	-0.75	0.461538	0.538462
A07	20670997	C	C	0.14	Y	0.81	-0.67	0.454545	0.636364
A07	20671040	A	A	0.07	W	0.66	-0.59	0.555556	0.666667
A07	20671253	C	C	0.04	Y	0.71	-0.67	0.571429	0.714286
A07	20671275	T	T	0.08	W	0.75	-0.67	0.5	0.625
A07	20671386	G	G	0.1	A	0.91	-0.81	0.416667	0.583333
A07	20671712	C	S	0.14	G	0.9	-0.76	0.454545	0.636364
A07	20671895	A	R	0.27	G	0.96	-0.69	0.36	0.44
A07	20672176	T	Y	0.3	Y	0.8	-0.5	0.5	0.6
A07	20672178	C	M	0.27	A	0.9	-0.63	0.454545	0.636364
A07	20672180	C	M	0.27	A	0.9	-0.63	0.454545	0.636364
A07	20672438	A	M	0.5	C	1	-0.5	0.571429	0.714286
A07	20672440	A	M	0.5	C	1	-0.5	0.571429	0.714286
A07	20672452	A	R	0.55	G	1	-0.45	0.555556	0.666667
A07	20672671	C	Y	0.21	T	1	-0.79	0.428571	0.5
A07	20672706	C	M	0.33	A	1	-0.67	0.4	0.533333
A07	20672893	C	C	0.06	G	1	-0.94	0.416667	0.583333
A07	20672943	C	C	0.1	A	1	-0.9	0.461538	0.538462
A07	20672992	G	G	0.07	A	1	-0.93	0.555556	0.666667
A07	20673057	G	G	0	A	1	-1	0.5	0.6
A07	20673078	A	A	0.07	G	1	-0.93	0.555556	0.666667
A07	20673749	A	M	0.71	C	1	-0.29	0.571429	0.714286
A07	20673809	T	Y	0.22	C	1	-0.78	0.5	0.625
A07	20673852	C	Y	0.25	T	1	-0.75	0.571429	0.714286
A07	20673861	A	M	0.28	C	0.87	-0.59	0.5	0.625
A07	20673939	T	Y	0.18	C	0.87	-0.69	0.5	0.625
A07	20673944	A	R	0.17	G	0.88	-0.71	0.555556	0.666667
A07	20674059	A	R	0.2	G	0.91	-0.71	0.35	0.5
A07	20674441	G	R	0.23	A	1	-0.77	0.454545	0.636364
A07	20674496	T	T	0.15	C	0.91	-0.76	0.35	0.5
A07	20674623	G	S	0.42	C	0.93	-0.51	0.416667	0.583333
A07	20674798	C	C	0.11	T	1	-0.89	0.555556	0.666667
A07	20675874	C	C	0.05	T	0.95	-0.9	0.368421	0.473684
A07	20675898	T	T	0.05	C	0.95	-0.9	0.368421	0.473684
A07	20676197	C	M	0.31	A	0.96	-0.65	0.363636	0.454545
A07	20678444	T	W	0.43	W	0.76	-0.33	0.428571	0.5
A07	20681298	C	Y	0.18	T	0.93	-0.75	0.454545	0.636364
A07	20682322	C	Y	0.29	T	1	-0.71	0.380952	0.47619
A07	20682372	G	R	0.18	A	0.94	-0.76	0.368421	0.473684
A07	20686767	A	R	0.19	G	0.95	-0.76	0.380952	0.47619
A07	20696555	A	W	0.29	T	0.91	-0.62	0.411765	0.529412
A07	20703940	G	R	0.13	A	0.96	-0.83	0.4	0.533333
A07	20704313	T	T	0	C	0.94	-0.94	0.5	0.625
A07	20705708	C	Y	0.26	T	0.92	-0.66	0.368421	0.473684
A07	20706326	T	T	0	C	1	-1	0.555556	0.666667
A07	20706335	C	C	0	G	1	-1	0.555556	0.666667
A07	20706338	G	G	0	A	1	-1	0.555556	0.666667
A07	20706350	C	C	0	T	1	-1	0.5	0.6
A07	20706387	G	G	0.1	T	0.93	-0.83	0.4	0.533333
A07	20706401	A	A	0.11	C	0.93	-0.82	0.4	0.533333
A07	20706549	C	C	0.11	Y	0.86	-0.75	0.388889	0.5
A07	20706553	C	C	0.11	S	0.85	-0.74	0.388889	0.5
A07	20706789	T	Y	0.19	Y	0.75	-0.56	0.375	0.5
A07	20706813	C	M	0.17	A	0.91	-0.74	0.416667	0.583333
A07	20706815	T	K	0.17	G	1	-0.83	0.454545	0.636364
A07	20706941	A	A	0	G	0.94	-0.94	0.368421	0.473684
A07	20706964	A	A	0.04	G	0.94	-0.9	0.368421	0.473684
A07	20709508	T	W	0.27	A	0.95	-0.68	0.454545	0.636364
A07	20709621	C	Y	0.35	T	0.92	-0.57	0.416667	0.583333
A07	20710056	C	Y	0.22	T	1	-0.78	0.454545	0.636364
A07	20710510	G	R	0.1	A	0.91	-0.81	0.416667	0.583333
A07	20710619	T	Y	0.25	Y	0.8	-0.55	0.4	0.533333
A07	20710647	C	M	0.23	M	0.82	-0.59	0.411765	0.529412
A07	20710797	G	R	0.25	A	1	-0.75	0.363636	0.454545
A07	20710815	A	W	0.35	T	1	-0.65	0.347826	0.478261
A07	20711822	T	K	0.13	G	0.95	-0.82	0.380952	0.47619
A07	20712716	G	R	0.17	A	0.93	-0.76	0.388889	0.5
A07	20713565	T	Y	0.14	Y	0.84	-0.7	0.363636	0.454545
A07	20713620	C	Y	0.32	Y	0.85	-0.53	0.36	0.44
A07	20713733	C	S	0.35	S	0.79	-0.44	0.375	0.458333
A07	20714053	C	Y	0.27	T	0.9	-0.63	0.35	0.5
A07	20714125	C	S	0.23	G	0.92	-0.69	0.380952	0.47619
A07	20714126	T	W	0.23	A	0.92	-0.69	0.380952	0.47619
A07	20714403	T	Y	0.26	C	0.96	-0.7	0.333333	0.444444
A07	20714475	G	R	0.29	A	0.95	-0.66	0.380952	0.47619
A07	20714596	A	R	0.19	G	0.94	-0.75	0.368421	0.473684
A07	20714620	G	K	0.14	T	0.94	-0.8	0.388889	0.5
A07	20714691	A	W	0.25	T	0.92	-0.67	0.428571	0.5
A07	20714707	G	K	0.24	T	0.94	-0.7	0.411765	0.529412
A07	20714898	G	R	0.17	A	1	-0.83	0.380952	0.47619
A07	20714910	C	M	0.14	A	1	-0.86	0.388889	0.5
A07	20714983	A	W	0.13	T	0.93	-0.8	0.375	0.5
A07	20715131	G	G	0.12	R	0.85	-0.73	0.380952	0.47619
A07	20715178	A	A	0.07	R	0.8	-0.73	0.4	0.533333
A07	20715229	G	G	0.03	R	0.8	-0.77	0.5	0.6
A07	20715240	A	A	0.03	R	0.8	-0.77	0.5	0.6
A07	20715273	C	C	0.07	Y	0.7	-0.63	0.5	0.6
A07	20715292	A	A	0.05	R	0.71	-0.66	0.571429	0.714286
A07	20715534	A	A	0.07	C	0.87	-0.8	0.5	0.625
A07	20716512	G	R	0.18	A	1	-0.82	0.454545	0.636364
A07	20716557	G	R	0.3	A	1	-0.7	0.5	0.6
A07	20716613	G	R	0.5	G	0	0.5	0.5	0.625
A07	20716759	C	Y	0.18	T	1	-0.82	0.375	0.5
A07	20717760	A	R	0.17	G	0.91	-0.74	0.416667	0.583333
A07	20718627	C	Y	0.28	T	0.9	-0.62	0.388889	0.5
A07	20718635	G	R	0.29	A	0.89	-0.6	0.411765	0.529412
A07	20719382	A	M	0.75	C	1	-0.25	0.5	0.625
A07	20719626	G	G	0.09	T	0.95	-0.86	0.454545	0.636364
A07	20719654	A	A	0.14	T	0.92	-0.78	0.571429	0.714286
A07	20719655	C	C	0.14	T	0.92	-0.78	0.571429	0.714286
A07	20719984	T	W	0.27	A	0.95	-0.68	0.375	0.458333
A07	20720155	G	R	0.13	A	1	-0.87	0.4	0.533333
A07	20720184	G	R	0.21	A	1	-0.79	0.461538	0.538462
A07	20720224	G	R	0.15	A	1	-0.85	0.368421	0.473684
A07	20720349	C	Y	0.35	T	1	-0.65	0.411765	0.529412
A07	20728543	T	A	1	A	1	0	0.5	0.625
A07	20728685	G	A	1	A	1	0	0.5	0.625
A07	20728743	C	Y	0.3	T	1	-0.7	0.5	0.6
A07	20728756	G	R	0.3	A	1	-0.7	0.5	0.6
A07	20728762	A	R	0.22	G	1	-0.78	0.555556	0.666667
A07	20728893	C	Y	0.33	T	1	-0.67	0.4	0.533333
A07	20729056	C	C	0	A	1	-1	0.5	0.6
A07	20729474	A	A	0.29	T	1	-0.71	0.571429	0.714286
A07	20729560	A	A	0.08	T	0.93	-0.85	0.416667	0.583333
A07	20732046	A	R	0.29	G	0.94	-0.65	0.411765	0.529412
A07	20733546	C	Y	0.21	T	0.94	-0.73	0.428571	0.5
A07	20734819	C	Y	0.34	T	0.9	-0.56	0.35	0.5
A07	20735268	A	R	0.21	G	0.95	-0.74	0.428571	0.5
A07	20735451	G	R	0.17	A	1	-0.83	0.571429	0.714286
A07	20736297	A	M	0.47	M	0.84	-0.37	0.411765	0.529412
A07	20736865	G	R	0.29	A	1	-0.71	0.428571	0.5
A07	20737026	T	Y	0.25	C	0.92	-0.67	0.5	0.625
A07	20737203	G	K	0.2	T	1	-0.8	0.461538	0.538462
A07	20737227	C	Y	0.25	T	1	-0.75	0.454545	0.636364
A07	20737430	A	A	0.11	G	0.85	-0.74	0.571429	0.714286
A07	20737710	C	C	0.04	A	0.94	-0.9	0.368421	0.473684
A07	20737778	G	G	0	T	1	-1	0.461538	0.538462
A07	20737804	T	T	0.06	C	0.93	-0.87	0.4	0.533333
A07	20737908	G	K	0.23	T	0.91	-0.68	0.363636	0.454545
A07	20738307	G	S	0.22	C	1	-0.78	0.555556	0.666667
A07	20739345	T	W	0.16	A	1	-0.84	0.454545	0.636364
A07	20739567	A	A	0.06	G	1	-0.94	0.555556	0.666667
A07	20739581	A	A	0.1	C	1	-0.9	0.571429	0.714286
A07	20739670	T	W	0.18	A	1	-0.82	0.5	0.625
A07	20739898	C	Y	0.33	T	1	-0.67	0.5	0.6
A07	20740540	G	K	0.18	K	0.82	-0.64	0.411765	0.529412
A07	20740569	G	R	0.11	R	0.84	-0.73	0.368421	0.473684
A07	20740604	G	K	0.13	K	0.78	-0.65	0.428571	0.5
A07	20740609	G	R	0.14	R	0.81	-0.67	0.375	0.5
A07	20740711	T	K	0.29	G	0.94	-0.65	0.571429	0.714286
A07	20741796	G	R	0.43	A	0.94	-0.51	0.368421	0.473684
A07	20741804	G	R	0.44	A	0.95	-0.51	0.35	0.5
A07	20741960	T	W	0.26	W	0.88	-0.62	0.375	0.5
A07	20742054	C	Y	0.15	T	1	-0.85	0.571429	0.714286
A07	20743023	C	C	0	T	1	-1	0.380952	0.47619
A07	20743252	A	R	0.38	G	0.91	-0.53	0.380952	0.47619
A07	20743348	C	C	0	M	0.55	-0.55	0.555556	0.666667
A07	20743350	G	G	0	R	0.5	-0.5	0.5	0.625
A07	20743354	C	C	0	M	0.5	-0.5	0.5	0.625
A07	20743366	T	T	0	Y	0.37	-0.37	0.5	0.625
A07	20743565	G	G	0.13	S	0.55	-0.42	0.555556	0.666667
A07	20743753	T	Y	0.22	Y	0.8	-0.58	0.4	0.533333
A07	20743758	G	K	0.22	K	0.8	-0.58	0.4	0.533333
A07	20743852	A	A	0.08	R	0.78	-0.7	0.461538	0.538462
A07	20744085	A	M	0.26	C	0.93	-0.67	0.4	0.533333
A07	20744102	T	T	0.06	A	0.94	-0.88	0.411765	0.529412
A07	20744175	C	Y	0.16	T	0.95	-0.79	0.35	0.5
A07	20744212	A	R	0.15	G	1	-0.85	0.4	0.533333
A07	20744368	C	Y	0.18	T	0.91	-0.73	0.363636	0.454545
A07	20744692	G	G	0.05	R	0.71	-0.66	0.571429	0.714286
A07	20745315	A	W	0.36	T	1	-0.64	0.416667	0.583333
A07	20745479	T	Y	0.32	Y	0.66	-0.34	0.555556	0.666667
A07	20745521	A	A	0.11	R	0.66	-0.55	0.555556	0.666667
A07	20745818	G	G	0.09	A	0.93	-0.84	0.375	0.5
A07	20745826	A	A	0.1	G	0.92	-0.82	0.428571	0.5
A07	20745830	T	T	0.1	A	0.92	-0.82	0.428571	0.5
A07	20746147	A	M	0.19	M	0.72	-0.53	0.454545	0.636364
A07	20746295	T	K	0.14	K	0.8	-0.66	0.4	0.533333
A07	20746611	G	R	0.22	A	1	-0.78	0.4	0.533333
A07	20746623	C	M	0.25	A	1	-0.75	0.375	0.5
A07	20746784	A	R	0.5	G	0.93	-0.43	0.5	0.625
A07	20746835	C	Y	0.55	T	0.94	-0.39	0.555556	0.666667
A07	20747314	A	G	1	G	1	0	0.571429	0.714286
A07	20749230	T	Y	0.42	C	0.9	-0.48	0.416667	0.583333
A07	20750190	A	M	0.21	M	0.86	-0.65	0.368421	0.473684
A07	20750209	G	S	0.2	C	0.9	-0.7	0.35	0.5
A07	20750446	G	R	0.42	A	0.87	-0.45	0.571429	0.714286
A07	20750455	T	Y	0.5	C	0.86	-0.36	0.571429	0.714286
A07	20750499	G	K	0.44	T	0.87	-0.43	0.5	0.625
A07	20750569	T	K	0.53	G	0.87	-0.34	0.461538	0.538462
A07	20750802	T	Y	0.18	C	1	-0.82	0.428571	0.5
A07	20750805	A	R	0.17	G	1	-0.83	0.428571	0.5
A07	20750847	T	Y	0.21	C	1	-0.79	0.375	0.5
A07	20750923	G	R	0.14	A	0.92	-0.78	0.428571	0.5
A07	20750975	G	R	0.11	A	0.94	-0.83	0.411765	0.529412
A07	20751001	G	R	0.17	A	0.94	-0.77	0.411765	0.529412
A07	20751010	C	Y	0.17	T	0.95	-0.78	0.388889	0.5
A07	20752218	C	Y	0.71	T	0.9	-0.19	0.571429	0.714286
A07	20752702	A	W	0.56	T	0.94	-0.38	0.555556	0.666667
A07	20752904	A	M	0.2	C	1	-0.8	0.4	0.533333
A07	20752996	G	R	0.17	A	1	-0.83	0.416667	0.583333
A07	20753001	C	M	0.2	A	1	-0.8	0.5	0.6
A07	20753054	C	M	0.25	A	1	-0.75	0.5	0.625
A07	20753967	T	W	0.36	A	1	-0.64	0.454545	0.636364
A07	20754200	A	A	0.07	G	1	-0.93	0.571429	0.714286
A07	20754208	T	T	0.07	A	1	-0.93	0.5	0.625
A07	20754440	A	M	0.21	C	0.92	-0.71	0.461538	0.538462
A07	20754783	C	Y	0.37	Y	0.81	-0.44	0.375	0.5
A07	20754830	A	R	0.18	R	0.66	-0.48	0.416667	0.583333
A07	20754848	A	A	0.14	R	0.63	-0.49	0.454545	0.636364
A07	20754868	T	T	0.09	W	0.8	-0.71	0.454545	0.636364
A07	20756325	T	W	0.33	A	1	-0.67	0.555556	0.666667
A07	20756369	G	K	0.31	T	0.93	-0.62	0.375	0.5
A07	20756486	C	M	0.25	A	0.87	-0.62	0.5	0.625
A07	20756530	G	R	0.21	R	0.75	-0.54	0.5	0.625
A07	20756822	T	Y	0.42	Y	0.75	-0.33	0.571429	0.714286
A07	20756831	G	R	0.42	R	0.75	-0.33	0.571429	0.714286
A07	20757061	T	Y	0.21	C	0.95	-0.74	0.428571	0.5
A07	20757067	G	R	0.14	A	0.94	-0.8	0.428571	0.5
A07	20757144	T	T	0.06	Y	0.77	-0.71	0.555556	0.666667
A07	20757182	G	G	0.07	R	0.75	-0.68	0.5	0.625
A07	20757191	C	C	0.07	Y	0.75	-0.68	0.5	0.625
A07	20757321	G	R	0.37	R	0.75	-0.38	0.5	0.625
A07	20757326	T	Y	0.27	Y	0.75	-0.48	0.454545	0.636364
A07	20757388	G	R	0.3	A	0.77	-0.47	0.5	0.6
A07	20757866	C	Y	0.5	Y	0.8	-0.3	0.5	0.625
A07	20758742	T	W	0.33	A	0.91	-0.58	0.416667	0.583333
A07	20758746	G	K	0.31	T	0.92	-0.61	0.461538	0.538462
A07	20758833	C	Y	0.26	T	1	-0.74	0.5	0.625
A07	20758875	G	K	0.21	T	1	-0.79	0.454545	0.636364
A07	20758899	G	R	0.15	A	1	-0.85	0.454545	0.636364
A07	20759173	G	R	0.22	A	0.93	-0.71	0.555556	0.666667
A07	20759175	A	A	0.22	G	0.93	-0.71	0.555556	0.666667
A07	20759210	G	S	0.17	C	0.92	-0.75	0.416667	0.583333
A07	20759236	T	T	0.06	A	0.93	-0.87	0.375	0.5
A07	20759365	T	W	0.44	A	1	-0.56	0.4	0.533333
A07	20759401	T	Y	0.4	C	1	-0.6	0.368421	0.473684
A07	20759514	C	Y	0.29	T	0.95	-0.66	0.411765	0.529412
A07	20759516	C	S	0.25	G	0.95	-0.7	0.375	0.5
A07	20759736	G	R	0.31	A	0.9	-0.59	0.375	0.5
A07	20759765	C	Y	0.46	T	0.95	-0.49	0.461538	0.538462
A07	20759876	A	R	0.53	G	0.94	-0.41	0.4	0.533333
A07	20759880	G	S	0.5	C	0.89	-0.39	0.428571	0.5
A07	20759970	C	S	0.38	G	0.96	-0.58	0.5	0.625
A07	20760033	T	K	0.41	G	1	-0.59	0.416667	0.583333
A07	20763125	T	K	0.71	G	1	-0.29	0.571429	0.714286
A07	20765325	C	M	0.71	A	1	-0.29	0.571429	0.714286
A07	20766247	C	Y	0.66	T	1	-0.34	0.4	0.533333
A07	20766264	C	M	0.6	A	1	-0.4	0.4	0.533333
A07	20766363	C	Y	0.25	T	1	-0.75	0.5	0.6
A07	20766416	G	R	0.42	A	1	-0.58	0.571429	0.714286
A07	20766672	T	K	0.45	G	0.95	-0.5	0.454545	0.636364
A07	20766739	C	Y	0.42	T	0.94	-0.52	0.416667	0.583333
A07	20766809	A	W	0.71	T	0.91	-0.2	0.571429	0.714286
A07	20766857	A	W	0.62	T	1	-0.38	0.461538	0.538462
A07	20767126	C	Y	0.38	T	0.89	-0.51	0.388889	0.5
A07	20768403	C	T	0.25	T	0.7	-0.45	0.416667	0.583333
A07	20768457	A	A	0.08	C	0.4	-0.32	0.375	0.458333
A07	20771582	T	Y	0.57	C	1	-0.43	0.571429	0.714286
A07	20771709	T	W	0.62	A	1	-0.38	0.5	0.625
A07	20771945	T	K	0.21	G	1	-0.79	0.388889	0.5
A07	20772012	G	R	0.31	A	1	-0.69	0.368421	0.473684
A07	20772218	A	R	0.33	G	0.9	-0.57	0.380952	0.47619
A07	20772438	A	W	0.62	T	0.92	-0.3	0.461538	0.538462
A07	20773046	T	W	0.36	A	0.86	-0.5	0.571429	0.714286
A07	20773055	A	W	0.63	T	0.9	-0.27	0.5	0.6
A07	20774346	A	G	0.86	G	0.95	-0.09	0.571429	0.714286
A07	20774419	T	Y	0.71	C	0.95	-0.24	0.571429	0.714286
A07	20774499	C	S	0.61	G	1	-0.39	0.461538	0.538462
A07	20774603	T	Y	0.2	C	1	-0.8	0.5	0.6
A07	20774618	T	T	0.14	A	1	-0.86	0.571429	0.714286
A07	20774627	A	R	0.25	G	1	-0.75	0.5	0.625
A07	20774743	T	Y	0.3	C	1	-0.7	0.5	0.6
A07	20774765	G	R	0.22	A	1	-0.78	0.555556	0.666667
A07	20774798	C	S	0.25	G	0.89	-0.64	0.368421	0.473684
A07	20775008	G	R	0.29	A	0.94	-0.65	0.571429	0.714286
A07	20775135	A	A	0.04	W	0.76	-0.72	0.461538	0.538462
A07	20775170	G	G	0.05	K	0.75	-0.7	0.5	0.625
A07	20775176	A	A	0.05	R	0.75	-0.7	0.5	0.625
A07	20775178	G	G	0.05	S	0.77	-0.72	0.555556	0.666667
A07	20775193	A	A	0.12	R	0.77	-0.65	0.555556	0.666667
A07	20775729	C	Y	0.33	T	0.92	-0.59	0.555556	0.666667
A07	20775739	C	M	0.22	A	0.91	-0.69	0.555556	0.666667
A07	20776167	C	C	0.08	T	0.91	-0.83	0.416667	0.583333
A07	20776236	C	C	0.08	Y	0.71	-0.63	0.461538	0.538462
A07	20776380	A	M	0.2	C	0.9	-0.7	0.5	0.6
A07	20776491	T	T	0.1	Y	0.8	-0.7	0.380952	0.47619
A07	20776802	T	Y	0.36	C	0.95	-0.59	0.35	0.5
A07	20776805	G	R	0.3	A	0.9	-0.6	0.35	0.5
A07	20777124	G	S	0.36	C	1	-0.64	0.368421	0.473684
A07	20800299	G	R	0.3	G	0	0.3	0.5	0.6
A07	20807122	A	T	0.88	T	0.88	0	0.5	0.625
A07	20810611	C	S	0.36	S	0.2	0.16	0.36	0.44
A07	20810882	T	Y	0.41	Y	0.27	0.14	0.411765	0.529412
A07	20811056	G	S	0.55	S	0.55	0	0.363636	0.454545
A07	20811209	C	Y	0.26	Y	0.57	-0.31	0.346154	0.423077
A07	20811230	C	S	0.23	S	0.54	-0.31	0.375	0.458333
A07	20811293	G	G	0.18	K	0.37	-0.19	0.375	0.458333
A07	20811557	A	W	0.69	T	0.67	0.02	0.380952	0.47619
A07	20814172	G	G	0.2	T	0.8	-0.6	0.4	0.533333
A07	20814194	G	G	0.19	C	0.73	-0.54	0.375	0.5
A07	20814406	G	G	0.25	R	0.52	-0.27	0.375	0.5
A07	20817794	G	K	0.42	T	0.91	-0.49	0.368421	0.473684
A07	20820996	A	R	0.88	G	0.95	-0.07	0.375	0.5
A07	20823385	A	W	0.22	T	1	-0.78	0.411765	0.529412
A07	20825609	A	M	0.29	C	0.93	-0.64	0.571429	0.714286
A07	20825792	A	R	0.35	G	1	-0.65	0.411765	0.529412
A07	20826002	A	M	0.25	C	0.92	-0.67	0.375	0.458333
A07	20826392	C	Y	0.32	Y	0.86	-0.54	0.368421	0.473684
A07	20826563	T	Y	0.17	Y	0.76	-0.59	0.411765	0.529412
A07	20826667	T	T	0.09	W	0.81	-0.72	0.454545	0.636364
A07	20826690	T	T	0.09	Y	0.76	-0.67	0.454545	0.636364
A07	20826769	C	C	0	Y	0.63	-0.63	0.454545	0.636364
A07	20826923	T	Y	0.14	Y	0.8	-0.66	0.5	0.6
A07	20827440	T	C	1	C	1	0	0.461538	0.538462
A07	20828022	T	Y	0.3	C	1	-0.7	0.347826	0.478261
A07	20828079	C	M	0.32	A	1	-0.68	0.375	0.5
A07	20828091	C	S	0.33	G	1	-0.67	0.428571	0.5
A07	20828181	T	K	0.18	G	1	-0.82	0.571429	0.714286
A07	20828295	G	G	0	T	0.91	-0.91	0.416667	0.583333
A07	20829006	T	Y	0.24	Y	0.8	-0.56	0.380952	0.47619
A07	20829008	A	R	0.24	R	0.8	-0.56	0.380952	0.47619
A07	20829030	T	Y	0.22	Y	0.75	-0.53	0.375	0.5
A07	20829045	C	Y	0.21	Y	0.69	-0.48	0.461538	0.538462
A07	20829142	A	A	0	C	1	-1	0.571429	0.714286
A07	20829269	A	R	0.22	G	0.94	-0.72	0.555556	0.666667
A07	20829398	T	T	0.07	C	0.92	-0.85	0.428571	0.5
A07	20829519	C	Y	0.29	Y	0.73	-0.44	0.411765	0.529412
A07	20829715	C	C	0.14	T	0.88	-0.74	0.571429	0.714286
A07	20829945	G	R	0.27	A	0.9	-0.63	0.4	0.533333
A07	20829992	C	M	0.33	A	0.9	-0.57	0.555556	0.666667
A07	20830098	T	Y	0.25	C	1	-0.75	0.571429	0.714286
A07	20830171	C	M	0.15	A	1	-0.85	0.416667	0.583333
A07	20830204	C	Y	0.27	T	1	-0.73	0.4	0.533333
A07	20830469	T	Y	0.43	C	1	-0.57	0.380952	0.47619
A07	20830701	A	W	0.17	T	0.9	-0.73	0.416667	0.583333
A07	20830765	A	A	0	T	0.87	-0.87	0.5	0.625
A07	20830806	T	T	0.08	A	0.88	-0.8	0.555556	0.666667
A07	20830859	G	R	0.29	A	1	-0.71	0.571429	0.714286
A07	20831066	C	Y	0.52	T	0.92	-0.4	0.380952	0.47619
A07	20831136	T	W	0.47	A	0.96	-0.49	0.368421	0.473684
A07	20831290	C	S	0.31	G	0.9	-0.59	0.368421	0.473684
A07	20831371	T	Y	0.18	C	0.9	-0.72	0.411765	0.529412
A07	20831421	G	R	0.19	A	0.9	-0.71	0.375	0.5
A07	20832533	G	R	0.33	A	0.93	-0.6	0.4	0.533333
A07	20832827	G	K	0.22	T	0.93	-0.71	0.375	0.5
A07	20832874	G	R	0.29	A	0.92	-0.63	0.428571	0.5
A07	20836213	C	S	0.44	C	0.09	0.35	0.555556	0.666667
A07	20836564	C	T	0.88	T	0.95	-0.07	0.5	0.625
A07	20837485	A	W	0.38	T	0.96	-0.58	0.461538	0.538462
A07	20838377	G	C	1	C	1	0	0.571429	0.714286
A07	20838570	A	W	0.86	T	1	-0.14	0.428571	0.5
A07	20838615	C	M	0.75	A	1	-0.25	0.416667	0.583333
A07	20838925	A	R	0.57	G	1	-0.43	0.571429	0.714286
A07	20839126	T	Y	0.25	C	1	-0.75	0.416667	0.583333
A07	20839142	T	Y	0.27	C	1	-0.73	0.388889	0.5
A07	20839450	T	K	0.21	G	0.96	-0.75	0.375	0.458333
A07	20839866	T	K	0.35	K	0.77	-0.42	0.347826	0.478261
A07	20840362	T	W	0.16	A	0.95	-0.79	0.368421	0.473684
A07	20840410	T	W	0.19	A	0.9	-0.71	0.363636	0.454545
A07	20840446	T	Y	0.26	C	0.9	-0.64	0.380952	0.47619
A07	20840577	G	R	0.21	A	0.96	-0.75	0.368421	0.473684
A07	20840743	C	Y	0.23	T	1	-0.77	0.368421	0.473684
A07	20841364	G	R	0.24	A	0.92	-0.68	0.428571	0.5
A07	20841537	A	R	0.21	G	1	-0.79	0.428571	0.5
A07	20842266	A	A	0	M	0.76	-0.76	0.461538	0.538462
A07	20842481	T	K	0.29	K	0.87	-0.58	0.4	0.533333
A07	20842489	C	Y	0.25	T	0.91	-0.66	0.416667	0.583333
A07	20842552	T	T	0.16	A	1	-0.84	0.571429	0.714286
A07	20842556	A	M	0.17	C	1	-0.83	0.571429	0.714286
A07	20842767	G	K	0.33	T	0.92	-0.59	0.375	0.458333
A07	20856616	C	Y	0.15	T	0.95	-0.8	0.347826	0.478261
A07	20856652	C	Y	0.18	T	0.95	-0.77	0.375	0.458333
A07	20856889	T	Y	0.18	C	0.88	-0.7	0.375	0.5
A07	20857237	G	G	0.07	A	1	-0.93	0.4	0.533333
A07	20857258	G	G	0.06	A	0.95	-0.89	0.388889	0.5
A07	20857416	A	A	0.06	G	0.92	-0.86	0.428571	0.5
A07	20857502	T	T	0.04	C	0.9	-0.86	0.5	0.6
A07	20857570	T	Y	0.12	Y	0.78	-0.66	0.428571	0.5
A07	20857639	T	K	0.15	G	0.9	-0.75	0.380952	0.47619
A07	20857922	C	S	0.12	S	0.69	-0.57	0.461538	0.538462
A07	20857984	A	R	0.17	R	0.72	-0.55	0.454545	0.636364
A07	20858221	G	K	0.16	K	0.71	-0.55	0.36	0.44
A07	20859519	C	Y	0.36	T	0.9	-0.54	0.363636	0.454545
A07	20859711	C	Y	0.47	T	0.94	-0.47	0.4	0.533333
A07	20859783	C	M	0.82	A	0.92	-0.1	0.454545	0.636364
A07	20860484	G	G	0.13	A	0.96	-0.83	0.4	0.533333
A07	20860579	G	G	0.1	A	1	-0.9	0.35	0.5
A07	20860728	C	Y	0.24	T	0.95	-0.71	0.380952	0.47619
A07	20860791	G	R	0.31	A	0.95	-0.64	0.375	0.5
A07	20861663	C	Y	0.28	T	0.95	-0.67	0.380952	0.47619
A07	20861707	C	S	0.19	G	0.94	-0.75	0.375	0.5
A07	20861833	G	R	0.46	A	0.95	-0.49	0.4	0.533333
A07	20861915	G	R	0.29	R	0.86	-0.57	0.411765	0.529412
A07	20862114	T	W	0.41	A	1	-0.59	0.416667	0.583333
A07	20862237	A	R	0.17	G	0.91	-0.74	0.347826	0.478261
A07	20862970	A	W	0.26	W	0.7	-0.44	0.368421	0.473684
A07	20864075	A	R	0.18	G	1	-0.82	0.555556	0.666667
A07	20864164	G	R	0.35	A	1	-0.65	0.5	0.625
A07	20864196	A	R	0.29	G	1	-0.71	0.555556	0.666667
A07	20864212	T	W	0.25	A	1	-0.75	0.555556	0.666667
A07	20864398	T	A	0.94	A	1	-0.06	0.416667	0.583333
A07	20864683	A	A	0.14	T	0.94	-0.8	0.428571	0.5
A07	20865317	A	R	0.27	G	0.95	-0.68	0.380952	0.47619
A07	20865843	T	K	0.3	K	0.77	-0.47	0.347826	0.478261
A07	20867491	G	R	0.38	A	0.96	-0.58	0.380952	0.47619
A07	20868329	C	Y	0.26	T	1	-0.74	0.347826	0.478261
A07	20871048	C	C	0.15	T	1	-0.85	0.411765	0.529412
A07	20871114	C	Y	0.33	T	1	-0.67	0.555556	0.666667
A07	20871307	T	T	0.1	C	1	-0.9	0.571429	0.714286
A07	20871309	G	G	0.1	A	1	-0.9	0.571429	0.714286
A07	20871346	G	G	0.06	T	1	-0.94	0.461538	0.538462
A07	20876455	T	C	0.86	C	1	-0.14	0.571429	0.714286
A07	20877099	C	Y	0.2	T	0.94	-0.74	0.411765	0.529412
A07	20877231	G	K	0.23	T	1	-0.77	0.411765	0.529412
A07	20877466	C	M	0.2	A	0.91	-0.71	0.4	0.533333
A07	20877533	T	Y	0.17	C	1	-0.83	0.388889	0.5
A07	20877635	A	R	0.19	G	1	-0.81	0.5	0.625
A07	20877720	G	G	0.12	C	1	-0.88	0.5	0.625
A07	20878284	G	R	0.15	A	1	-0.85	0.411765	0.529412
A07	20878290	A	R	0.16	G	1	-0.84	0.4	0.533333
A07	20878305	C	C	0.11	T	1	-0.89	0.454545	0.636364
A07	20878350	C	C	0.05	A	1	-0.95	0.5	0.625
A07	20878763	A	A	0.08	W	0.81	-0.73	0.375	0.5
A07	20878769	C	C	0.08	Y	0.8	-0.72	0.4	0.533333
A07	20878958	C	C	0.11	T	1	-0.89	0.571429	0.714286
A07	20878970	T	T	0.11	A	1	-0.89	0.571429	0.714286
A07	20879210	C	C	0	Y	0.7	-0.7	0.5	0.6
A07	20879240	G	G	0	A	1	-1	0.571429	0.714286
A07	20879258	A	A	0	G	1	-1	0.571429	0.714286
A07	20879500	G	R	0.33	R	0.75	-0.42	0.5	0.625
A07	20879803	A	W	0.36	T	0.96	-0.6	0.36	0.44
A07	20882739	C	C	0.12	G	1	-0.88	0.428571	0.5
A07	20882904	C	C	0.06	G	0.91	-0.85	0.416667	0.583333
A07	20882916	A	A	0.11	G	0.91	-0.8	0.416667	0.583333
A07	20883033	T	Y	0.17	C	1	-0.83	0.5	0.6
A07	20883137	C	C	0.05	M	0.75	-0.7	0.5	0.625
A07	20883170	T	Y	0.15	Y	0.76	-0.61	0.461538	0.538462
A07	20883361	G	R	0.12	A	0.88	-0.76	0.333333	0.444444
A07	20889893	C	M	0.2	A	1	-0.8	0.571429	0.714286
A07	20890246	G	K	0.38	T	0.91	-0.53	0.416667	0.583333
A07	20892866	T	K	0.27	G	1	-0.73	0.454545	0.636364
A07	20901166	T	T	0.07	C	1	-0.93	0.461538	0.538462
A07	20901353	G	G	0.06	A	0.92	-0.86	0.428571	0.5
A07	20902242	C	S	0.33	G	0.91	-0.58	0.416667	0.583333
A07	20902850	G	K	0.18	T	1	-0.82	0.428571	0.5
A07	20902925	A	M	0.2	C	1	-0.8	0.5	0.625
A07	20903061	G	S	0.36	C	0.92	-0.56	0.461538	0.538462
A07	20903082	A	R	0.36	G	0.93	-0.57	0.375	0.5
A07	20903160	G	R	0.31	R	0.87	-0.56	0.4	0.533333
A07	20903208	G	R	0.38	A	0.92	-0.54	0.461538	0.538462
A07	20903226	T	K	0.42	G	0.92	-0.5	0.461538	0.538462
A07	20903303	G	R	0.25	A	1	-0.75	0.571429	0.714286
A07	20903349	C	C	0.1	T	1	-0.9	0.5	0.6
A07	20903379	C	C	0.06	T	1	-0.94	0.555556	0.666667
A07	20903421	G	G	0.05	A	1	-0.95	0.555556	0.666667
A07	20903440	C	C	0.05	T	0.91	-0.86	0.416667	0.583333
A07	20903670	C	C	0.04	G	1	-0.96	0.428571	0.5
A07	20903688	T	T	0.1	C	0.92	-0.82	0.428571	0.5
A07	20903690	G	G	0.1	A	0.92	-0.82	0.461538	0.538462
A07	20903691	A	A	0.1	G	0.92	-0.82	0.461538	0.538462
A07	20903811	G	R	0.17	R	0.87	-0.7	0.347826	0.478261
A07	20903921	C	Y	0.24	T	0.88	-0.64	0.388889	0.5
A07	20903975	A	R	0.21	G	1	-0.79	0.461538	0.538462
A07	20904338	C	M	0.3	A	0.93	-0.63	0.4	0.533333
A07	20904356	G	R	0.25	A	1	-0.75	0.5	0.6
A07	20904413	T	Y	0.24	C	1	-0.76	0.5	0.6
A07	20904600	T	T	0.09	G	1	-0.91	0.5	0.6
A07	20904608	C	C	0.1	T	1	-0.9	0.5	0.6
A07	20904677	A	R	0.12	G	0.92	-0.8	0.461538	0.538462
A07	20904707	T	Y	0.14	C	0.93	-0.79	0.375	0.5
A07	20904833	G	G	0.08	C	0.93	-0.85	0.461538	0.538462
A07	20904869	A	A	0.08	G	0.92	-0.84	0.416667	0.583333
A07	20905067	A	A	0.08	G	1	-0.92	0.555556	0.666667
A07	20905076	C	C	0.08	G	1	-0.92	0.571429	0.714286
A07	20905139	A	A	0.05	G	0.91	-0.86	0.416667	0.583333
A07	20905418	A	M	0.21	C	0.91	-0.7	0.347826	0.478261
A07	20905639	C	S	0.21	G	0.95	-0.74	0.368421	0.473684
A07	20905831	C	M	0.38	A	0.96	-0.58	0.461538	0.538462
A07	20906459	G	G	0.04	A	0.94	-0.9	0.368421	0.473684
A07	20906463	C	C	0.04	T	0.94	-0.9	0.368421	0.473684
A07	20906571	C	C	0.07	A	0.93	-0.86	0.4	0.533333
A07	20906606	C	C	0.08	A	0.93	-0.85	0.4	0.533333
A07	20906686	C	Y	0.19	T	0.92	-0.73	0.346154	0.423077
A07	20906800	A	A	0.08	C	0.91	-0.83	0.375	0.458333
A07	20906872	G	G	0.1	A	0.93	-0.83	0.375	0.5
A07	20906918	T	T	0.11	A	0.93	-0.82	0.4	0.533333
A07	20906938	A	W	0.12	T	0.92	-0.8	0.428571	0.5
A07	20907295	A	A	0.08	T	0.93	-0.85	0.375	0.5
A07	20907367	T	Y	0.26	C	1	-0.74	0.428571	0.5
A07	20907368	A	W	0.29	T	1	-0.71	0.461538	0.538462
A07	20907454	A	M	0.22	C	1	-0.78	0.363636	0.454545
A07	20907505	G	R	0.15	A	0.93	-0.78	0.333333	0.424242
A07	20907637	T	W	0.13	A	1	-0.87	0.347826	0.478261
A07	20907646	C	M	0.17	A	1	-0.83	0.375	0.458333
A07	20907874	T	K	0.25	K	0.88	-0.63	0.375	0.458333
A07	20907964	G	R	0.28	A	1	-0.72	0.388889	0.5
A07	20908483	T	T	0	Y	0.76	-0.76	0.461538	0.538462
A07	20908486	A	A	0	R	0.76	-0.76	0.461538	0.538462
A07	20908496	T	T	0	Y	0.75	-0.75	0.416667	0.583333
A07	20908582	T	T	0.06	K	0.63	-0.57	0.454545	0.636364
A07	20909115	T	Y	0.26	Y	0.88	-0.62	0.4	0.533333
A07	20909481	C	Y	0.12	Y	0.86	-0.74	0.363636	0.454545
A07	20909566	C	C	0.12	S	0.86	-0.74	0.347826	0.478261
A07	20909864	T	T	0.09	A	1	-0.91	0.5	0.6
A07	20909912	T	T	0	C	1	-1	0.461538	0.538462
A07	20919390	G	R	0.12	A	1	-0.88	0.416667	0.583333
A07	20932436	T	T	0.12	C	1	-0.88	0.411765	0.529412
A07	20933884	A	W	0.23	T	0.88	-0.65	0.461538	0.538462
A07	20935040	G	S	0.21	C	0.92	-0.71	0.347826	0.478261
A07	20935208	G	K	0.14	K	0.78	-0.64	0.380952	0.47619
A07	20935376	C	Y	0.17	T	1	-0.83	0.555556	0.666667
A07	20935382	C	M	0.14	A	1	-0.86	0.5	0.625
A07	20935389	C	Y	0.14	T	0.88	-0.74	0.555556	0.666667
A07	20935424	G	R	0.29	A	0.83	-0.54	0.416667	0.583333
A07	20935425	T	W	0.29	A	0.83	-0.54	0.416667	0.583333
A07	20936139	A	R	0.19	G	0.95	-0.76	0.363636	0.454545
A07	20936389	T	Y	0.18	C	0.93	-0.75	0.375	0.5
A07	20936460	T	W	0.2	A	0.88	-0.68	0.555556	0.666667
A07	20936674	C	Y	0.24	T	1	-0.76	0.380952	0.47619
A07	20936791	T	Y	0.37	C	1	-0.63	0.5	0.625
A07	20936820	A	R	0.3	G	1	-0.7	0.555556	0.666667
A07	20936830	C	Y	0.27	T	1	-0.73	0.5	0.6
A07	20936856	A	R	0.19	G	1	-0.81	0.416667	0.583333
A07	20937585	A	W	0.18	T	0.9	-0.72	0.454545	0.636364
A07	20937845	A	A	0.12	G	1	-0.88	0.5	0.625
A07	20937919	A	A	0.09	T	1	-0.91	0.454545	0.636364
A07	20937938	C	Y	0.18	T	1	-0.82	0.454545	0.636364
A07	20938347	G	S	0.26	C	1	-0.74	0.454545	0.636364
A07	20939032	A	R	0.4	G	1	-0.6	0.571429	0.714286
A07	20939176	T	Y	0.38	C	1	-0.62	0.5	0.6
A07	20939221	G	R	0.35	A	1	-0.65	0.454545	0.636364
A07	20939227	A	M	0.33	C	1	-0.67	0.454545	0.636364
A07	20939230	G	R	0.33	A	1	-0.67	0.461538	0.538462
A07	20939239	A	R	0.25	G	0.92	-0.67	0.428571	0.5
A07	20939380	G	S	0.21	C	0.95	-0.74	0.368421	0.473684
A07	20939440	G	R	0.24	A	0.92	-0.68	0.461538	0.538462
A07	20939697	A	A	0.11	R	0.62	-0.51	0.5	0.625
A07	20939700	A	A	0.11	R	0.62	-0.51	0.5	0.625
A07	20940112	T	K	0.25	G	0.91	-0.66	0.375	0.458333
A07	20940160	T	Y	0.17	C	0.93	-0.76	0.4	0.533333
A07	20940376	T	Y	0.35	Y	0.76	-0.41	0.461538	0.538462
A07	20940398	T	K	0.33	K	0.71	-0.38	0.428571	0.5
A07	20940483	C	Y	0.31	Y	0.78	-0.47	0.555556	0.666667
A07	20940597	T	T	0.11	Y	0.71	-0.6	0.571429	0.714286
A07	20940824	G	S	0.25	C	0.95	-0.7	0.380952	0.47619
A07	20940884	C	Y	0.26	T	0.96	-0.7	0.346154	0.423077
A07	20941005	A	W	0.3	T	0.92	-0.62	0.35	0.5
A07	20941132	C	Y	0.31	T	0.94	-0.63	0.461538	0.538462
A07	20941159	G	K	0.33	T	1	-0.67	0.555556	0.666667
A07	20941168	G	S	0.29	C	1	-0.71	0.571429	0.714286
A07	20941178	T	Y	0.38	C	1	-0.62	0.5	0.625
A07	20941530	T	Y	0.58	C	1	-0.42	0.416667	0.583333
A07	20941557	T	Y	0.5	C	0.94	-0.44	0.428571	0.5
A07	20941614	A	M	0.33	C	1	-0.67	0.375	0.5
A07	20941760	G	R	0.25	A	1	-0.75	0.35	0.5
A07	20942250	T	Y	0.5	C	1	-0.5	0.5	0.6
A07	20942616	C	M	0.26	A	1	-0.74	0.35	0.5
A07	20942649	G	R	0.29	A	1	-0.71	0.4	0.533333
A07	20942702	T	Y	0.26	C	1	-0.74	0.411765	0.529412
A07	20943062	C	Y	0.17	T	1	-0.83	0.388889	0.5
A07	20943168	A	A	0.12	C	1	-0.88	0.461538	0.538462
A07	20943171	A	A	0.12	G	1	-0.88	0.428571	0.5
A07	20943215	A	W	0.17	T	0.93	-0.76	0.4	0.533333
A07	20943292	T	Y	0.42	C	0.95	-0.53	0.416667	0.583333
A07	20943412	T	K	0.17	G	1	-0.83	0.380952	0.47619
A07	20943443	T	K	0.12	G	1	-0.88	0.347826	0.478261
A07	20943528	A	W	0.23	T	0.95	-0.72	0.363636	0.454545
A07	20943586	G	K	0.27	T	0.92	-0.65	0.363636	0.454545
A07	20943707	G	G	0.07	A	1	-0.93	0.4	0.533333
A07	20944047	G	R	0.11	A	0.96	-0.85	0.388889	0.5
A07	20944114	C	M	0.15	A	1	-0.85	0.461538	0.538462
A07	20944191	G	S	0.13	C	1	-0.87	0.5	0.6
A07	20944296	C	S	0.21	G	1	-0.79	0.461538	0.538462
A07	20944535	T	W	0.17	A	1	-0.83	0.388889	0.5
A07	20944568	G	S	0.33	C	1	-0.67	0.416667	0.583333
A07	20944618	G	S	0.35	C	1	-0.65	0.428571	0.5
A07	20945211	T	Y	0.26	C	0.96	-0.7	0.344828	0.413793
A07	20945395	G	K	0.29	K	0.82	-0.53	0.347826	0.478261
A07	20945752	A	R	0.33	G	1	-0.67	0.571429	0.714286
A07	20945753	A	R	0.33	G	1	-0.67	0.571429	0.714286
A07	20945758	T	K	0.3	G	1	-0.7	0.571429	0.714286
A07	20945762	G	R	0.27	A	1	-0.73	0.571429	0.714286
A07	20945776	A	A	0.17	T	1	-0.83	0.5	0.625
A07	20945781	G	G	0.17	A	1	-0.83	0.571429	0.714286
A07	20945784	C	C	0.17	G	1	-0.83	0.571429	0.714286
A07	20945800	A	W	0.19	T	0.88	-0.69	0.555556	0.666667
A07	20945807	C	S	0.23	G	0.9	-0.67	0.454545	0.636364
A07	20945809	G	R	0.22	A	0.9	-0.68	0.454545	0.636364
A07	20945865	C	Y	0.29	T	0.94	-0.65	0.411765	0.529412
A07	20945984	T	K	0.19	G	0.95	-0.76	0.380952	0.47619
A07	20946132	T	W	0.19	A	0.93	-0.74	0.375	0.5
A07	20946136	G	R	0.18	A	0.93	-0.75	0.375	0.5
A07	20946243	G	S	0.18	C	0.94	-0.76	0.375	0.5
A07	20946289	T	Y	0.17	Y	0.82	-0.65	0.411765	0.529412
A07	20946459	C	Y	0.3	T	0.93	-0.63	0.375	0.5
A07	20946481	T	W	0.27	A	0.92	-0.65	0.428571	0.5
A07	20946548	A	R	0.22	G	1	-0.78	0.5	0.6
A07	20946560	G	R	0.17	A	1	-0.83	0.5	0.6
A07	20946608	C	Y	0.2	T	1	-0.8	0.4	0.533333
A07	20946657	A	R	0.4	G	1	-0.6	0.5	0.6
A07	20946668	C	M	0.45	A	1	-0.55	0.454545	0.636364
A07	20946800	T	W	0.62	A	0.96	-0.34	0.5	0.625
A07	20946871	T	Y	0.2	C	0.92	-0.72	0.4	0.533333
A07	20946898	G	G	0.11	A	0.9	-0.79	0.388889	0.5
A07	20946945	T	T	0.11	C	0.92	-0.81	0.461538	0.538462
A07	20946959	G	G	0.06	C	0.92	-0.86	0.428571	0.5
A07	20946961	A	A	0.06	G	0.91	-0.85	0.416667	0.583333
A07	20947216	C	C	0	S	0.72	-0.72	0.454545	0.636364
A07	20947242	A	A	0	M	0.78	-0.78	0.428571	0.5
A07	20947248	G	G	0	R	0.78	-0.78	0.428571	0.5
A07	20947440	T	K	0.15	G	1	-0.85	0.375	0.5
A07	20947446	T	K	0.16	G	1	-0.84	0.375	0.5
A07	20947816	C	Y	0.16	T	1	-0.84	0.461538	0.538462
A07	20947849	G	G	0.11	A	1	-0.89	0.461538	0.538462
A07	20947871	T	Y	0.22	C	1	-0.78	0.461538	0.538462
A07	20947891	C	Y	0.17	T	1	-0.83	0.416667	0.583333
A07	20947924	A	R	0.42	G	1	-0.58	0.416667	0.583333
A07	20951599	C	S	0.68	S	0.26	0.42	0.375	0.5
A07	20951923	A	M	0.77	M	0.39	0.38	0.388889	0.5
A07	20952047	C	Y	0.22	Y	0.58	-0.36	0.388889	0.5
A07	20952372	G	R	0.31	R	0.56	-0.25	0.461538	0.538462
A07	20952938	T	Y	0.75	Y	0.18	0.57	0.416667	0.583333
A07	20952964	A	W	0.72	W	0.19	0.53	0.454545	0.636364
A07	20953019	T	K	0.7	K	0.2	0.5	0.5	0.6
A07	20953078	C	Y	0.66	Y	0.19	0.47	0.555556	0.666667
A07	20953176	C	S	0.44	S	0.15	0.29	0.555556	0.666667
A07	20953177	A	R	0.44	A	0.15	0.29	0.555556	0.666667
A07	20953632	G	R	0.43	A	0.96	-0.53	0.347826	0.478261
A07	20954294	C	Y	0.5	T	1	-0.5	0.5	0.625
A07	20954421	A	R	0.58	G	1	-0.42	0.416667	0.583333
A07	20954509	C	S	0.67	G	1	-0.33	0.555556	0.666667
A07	20955416	C	Y	0.22	T	0.94	-0.72	0.388889	0.5
A07	20955665	G	R	0.3	A	1	-0.7	0.333333	0.444444
A07	20955681	T	W	0.24	A	1	-0.76	0.346154	0.423077
A07	20956352	G	G	0.08	A	1	-0.92	0.36	0.44
A07	20956472	G	R	0.13	A	0.94	-0.81	0.368421	0.473684
A07	20956577	G	G	0.11	A	0.94	-0.83	0.368421	0.473684
A07	20956612	C	S	0.15	G	0.92	-0.77	0.428571	0.5
A07	20956618	A	R	0.16	G	0.93	-0.77	0.4	0.533333
A07	20956724	T	Y	0.22	C	0.93	-0.71	0.4	0.533333
A07	20956907	A	W	0.2	T	1	-0.8	0.5	0.6
A07	20957322	A	R	0.25	G	1	-0.75	0.388889	0.5
A07	20957346	G	K	0.21	T	1	-0.79	0.411765	0.529412
A07	20957514	G	R	0.16	A	0.95	-0.79	0.388889	0.5
A07	20957829	C	Y	0.22	T	0.96	-0.74	0.347826	0.478261
A07	20957887	T	K	0.14	G	1	-0.86	0.363636	0.454545
A07	20958259	C	Y	0.27	T	1	-0.73	0.5	0.6
A07	20958951	T	T	0	Y	0.42	-0.42	0.571429	0.714286
A07	20963853	G	S	0.12	C	1	-0.88	0.363636	0.454545
A07	20963856	G	G	0.08	T	1	-0.92	0.363636	0.454545
A07	20964774	A	A	0.09	T	1	-0.91	0.428571	0.5
A07	20966568	G	G	0.08	R	0.7	-0.62	0.5	0.6
A07	20966570	G	G	0.07	S	0.7	-0.63	0.5	0.6
A07	20966571	A	A	0.07	R	0.7	-0.63	0.5	0.6
A07	20966583	T	T	0.07	W	0.78	-0.71	0.428571	0.5
A07	20966619	G	S	0.1	S	0.75	-0.65	0.375	0.5
A07	20966955	G	R	0.26	A	0.92	-0.66	0.347826	0.478261
A07	20967218	G	R	0.35	A	0.95	-0.6	0.363636	0.454545
A07	20967896	C	Y	0.4	T	0.94	-0.54	0.4	0.533333
A07	20967980	A	W	0.2	T	1	-0.8	0.375	0.5
A07	20968399	G	G	0.12	T	1	-0.88	0.375	0.5
A07	20968474	G	R	0.13	A	1	-0.87	0.4	0.533333
A07	20968627	T	Y	0.31	C	1	-0.69	0.416667	0.583333
A07	20969294	G	R	0.14	A	1	-0.86	0.380952	0.47619
A07	20970073	C	Y	0.21	T	0.9	-0.69	0.5	0.6
A07	20970107	T	W	0.2	A	0.91	-0.71	0.5	0.6
A07	20970118	G	S	0.14	C	1	-0.86	0.461538	0.538462
A07	20970131	T	Y	0.2	C	1	-0.8	0.4	0.533333
A07	20970356	C	Y	0.27	T	1	-0.73	0.454545	0.636364
A07	20970525	T	W	0.22	A	1	-0.78	0.380952	0.47619
A07	20970543	A	M	0.24	C	1	-0.76	0.375	0.458333
A07	20970698	A	W	0.38	T	0.91	-0.53	0.416667	0.583333
A07	20970756	C	S	0.3	G	0.9	-0.6	0.454545	0.636364
A07	20970761	C	Y	0.3	T	0.9	-0.6	0.454545	0.636364
A07	20970869	T	Y	0.47	C	0.84	-0.37	0.368421	0.473684
A07	20970986	C	Y	0.47	T	0.92	-0.45	0.461538	0.538462
A07	20971054	C	Y	0.3	T	0.9	-0.6	0.454545	0.636364
A07	20971092	C	Y	0.25	T	0.83	-0.58	0.416667	0.583333
A07	20971125	G	K	0.21	T	0.92	-0.71	0.428571	0.5
A07	20971140	C	Y	0.18	T	0.88	-0.7	0.388889	0.5
A07	20971264	G	S	0.28	C	0.91	-0.63	0.347826	0.478261
A07	20971363	C	G	0.77	G	1	-0.23	0.555556	0.666667
A07	20971432	A	M	0.27	C	0.93	-0.66	0.454545	0.636364
A07	20971536	C	M	0.38	A	1	-0.62	0.416667	0.583333
A07	20971596	C	M	0.25	A	1	-0.75	0.416667	0.583333
A07	20971638	A	W	0.2	T	1	-0.8	0.5	0.6
A07	20971660	A	M	0.22	C	1	-0.78	0.555556	0.666667
A07	20971906	G	G	0.08	A	1	-0.92	0.555556	0.666667
A07	20976848	G	R	0.72	R	0.57	0.15	0.363636	0.454545
A07	20980175	A	R	0.76	R	0.5	0.26	0.461538	0.538462
A07	20980376	C	T	0.5	T	0.72	-0.22	0.5	0.625
A07	20980537	A	R	0.21	G	1	-0.79	0.428571	0.5
A07	20980596	C	M	0.18	A	1	-0.82	0.411765	0.529412
A07	20980886	G	R	0.22	A	0.93	-0.71	0.4	0.533333
A07	20981554	C	C	0	T	1	-1	0.5	0.625
A07	20981598	A	M	0.2	C	1	-0.8	0.5	0.6
A07	20981600	A	M	0.25	C	1	-0.75	0.555556	0.666667
A07	20981605	A	W	0.31	T	1	-0.69	0.5	0.625
A07	20981776	C	Y	0.16	T	1	-0.84	0.375	0.458333
A07	20982233	C	Y	0.21	T	0.92	-0.71	0.428571	0.5
A07	20982281	A	M	0.13	C	0.94	-0.81	0.4	0.533333
A07	20982416	G	R	0.35	A	0.94	-0.59	0.388889	0.5
A07	20983485	C	Y	0.6	T	1	-0.4	0.5	0.6
A07	20983997	A	R	0.42	G	1	-0.58	0.571429	0.714286
A07	20984043	G	S	0.21	C	0.91	-0.7	0.416667	0.583333
A07	20984091	G	K	0.37	T	0.9	-0.53	0.454545	0.636364
A07	20984130	G	K	0.46	T	0.92	-0.46	0.461538	0.538462
A07	20984135	G	R	0.46	A	0.92	-0.46	0.461538	0.538462
A07	20984247	T	Y	0.37	C	1	-0.63	0.5	0.625
A07	20984255	T	Y	0.4	C	1	-0.6	0.5	0.6
A07	20984257	C	S	0.33	G	1	-0.67	0.555556	0.666667
A07	20984496	G	S	0.18	C	0.88	-0.7	0.555556	0.666667
A07	20984732	T	W	0.38	A	1	-0.62	0.461538	0.538462
A07	20984811	C	Y	0.33	T	1	-0.67	0.388889	0.5
A07	20984842	T	W	0.38	A	1	-0.62	0.388889	0.5
A07	20984884	T	Y	0.41	C	1	-0.59	0.363636	0.454545
A07	20984965	C	M	0.27	A	1	-0.73	0.363636	0.454545
A07	20985076	C	M	0.33	A	1	-0.67	0.368421	0.473684
A07	20985084	C	M	0.39	A	1	-0.61	0.388889	0.5
A07	20985107	T	K	0.44	G	1	-0.56	0.375	0.5
A07	20985381	T	Y	0.58	C	0.96	-0.38	0.416667	0.583333
A07	20985391	T	Y	0.55	C	0.95	-0.4	0.555556	0.666667
A07	20985460	T	W	0.45	A	1	-0.55	0.388889	0.5
A07	20985584	T	K	0.56	G	1	-0.44	0.375	0.5
A07	20985648	A	G	0.78	G	1	-0.22	0.555556	0.666667
[truncated: 11,144 more rows]

## Sheet: Table S4
Table S4 The Δ(SNP-index) value of sliding window position of QTLs on Chromosome 7
1-F2					2-F2
chr	chr_position	delta SNP-index(E1-L1)	0.99	0.95	chr	chr_position	delta SNP-index(E2-L2)	0.99	0.95
A07	21100000	0.462815	0.462631	0.356592	A07	20100000	0.548735	0.542459	0.409036
A07	21150000	0.466669	0.462514	0.356402	A07	20150000	0.549046	0.541924	0.408761
A07	21200000	0.468372	0.463152	0.356982	A07	20200000	0.551696	0.542494	0.409338
A07	21250000	0.47174	0.462303	0.356333	A07	20250000	0.553533	0.5426	0.409444
A07	21300000	0.476742	0.462736	0.356705	A07	20300000	0.555648	0.542276	0.409055
A07	21350000	0.478949	0.462771	0.356775	A07	20350000	0.555482	0.542185	0.409056
A07	21400000	0.480277	0.462945	0.356802	A07	20400000	0.55755	0.541791	0.4087
A07	21450000	0.481868	0.463368	0.357141	A07	20450000	0.558189	0.541716	0.408826
A07	21500000	0.485869	0.462827	0.356637	A07	20500000	0.558524	0.541864	0.40884
A07	21550000	0.486639	0.462302	0.356313	A07	20550000	0.561892	0.542641	0.409607
A07	21600000	0.490785	0.461645	0.355862	A07	20600000	0.564888	0.543098	0.409809
A07	21650000	0.492741	0.461328	0.355663	A07	20650000	0.566471	0.542535	0.409433
A07	21700000	0.493562	0.4609	0.355218	A07	20700000	0.566846	0.542728	0.409533
A07	21750000	0.494074	0.461818	0.355895	A07	20750000	0.571019	0.542283	0.409143
A07	21800000	0.494088	0.4616	0.355773	A07	20800000	0.573476	0.542087	0.409134
A07	21850000	0.494762	0.462104	0.356055	A07	20850000	0.576958	0.541542	0.408592
A07	21900000	0.49641	0.461917	0.355941	A07	20900000	0.57817	0.541029	0.408272
A07	21950000	0.497608	0.461558	0.355741	A07	20950000	0.580453	0.541681	0.408825
A07	22000000	0.499278	0.462679	0.356375	A07	21000000	0.582266	0.541551	0.408729
A07	22050000	0.499441	0.462541	0.356321	A07	21050000	0.586969	0.541431	0.408808
A07	22100000	0.498275	0.463413	0.356852	A07	21100000	0.588031	0.541516	0.408859
A07	22150000	0.499373	0.464344	0.357546	A07	21150000	0.592715	0.541627	0.409011
A07	22200000	0.502539	0.464133	0.357281	A07	21200000	0.595361	0.541861	0.409177
A07	22250000	0.504922	0.463189	0.356598	A07	21250000	0.597478	0.540928	0.408533
A07	22300000	0.504812	0.4639	0.357176	A07	21300000	0.603579	0.541528	0.409021
A07	22350000	0.507033	0.464773	0.357728	A07	21350000	0.608376	0.541726	0.409164
A07	22400000	0.508233	0.46542	0.358025	A07	21400000	0.610648	0.542158	0.409728
A07	22450000	0.514334	0.465864	0.358449	A07	21450000	0.61298	0.541148	0.409098
A07	22500000	0.517601	0.466653	0.358978	A07	21500000	0.620466	0.54054	0.408385
A07	22550000	0.517594	0.466521	0.358957	A07	21550000	0.620633	0.540113	0.408155
A07	22600000	0.518981	0.467167	0.359464	A07	21600000	0.624487	0.539755	0.407932
A07	22650000	0.520266	0.467439	0.359687	A07	21650000	0.628164	0.540165	0.408308
A07	22700000	0.524162	0.466569	0.358931	A07	21700000	0.630247	0.539328	0.407841
A07	22750000	0.525367	0.468415	0.360255	A07	21750000	0.634028	0.540141	0.408497
A07	22800000	0.524552	0.469106	0.360887	A07	21800000	0.635498	0.539294	0.407924
A07	22850000	0.526361	0.470803	0.362271	A07	21850000	0.636979	0.539466	0.408043
A07	22900000	0.527595	0.471166	0.36266	A07	21900000	0.635505	0.539918	0.408287
A07	22950000	0.52994	0.470524	0.362224	A07	21950000	0.636618	0.540113	0.408396
A07	23000000	0.529192	0.470907	0.362416	A07	22000000	0.640765	0.54057	0.408753
A07	23050000	0.529047	0.473186	0.363976	A07	22050000	0.64147	0.541186	0.409374
A07	23100000	0.529905	0.473327	0.36407	A07	22100000	0.641564	0.54187	0.409928
A07	23150000	0.529212	0.473127	0.364092	A07	22150000	0.642383	0.542251	0.410179
A07	23200000	0.528666	0.473257	0.364162	A07	22200000	0.645671	0.541479	0.409268
A07	23250000	0.524905	0.473651	0.364462	A07	22250000	0.646363	0.541749	0.409437
A07	23300000	0.524965	0.472952	0.363893	A07	22300000	0.645913	0.542051	0.409699
A07	23350000	0.526061	0.473487	0.364389	A07	22350000	0.647345	0.542094	0.409714
A07	23400000	0.527336	0.474172	0.364945	A07	22400000	0.647316	0.542467	0.410024
A07	23450000	0.528041	0.474227	0.364978	A07	22450000	0.652853	0.543712	0.410893
A07	23500000	0.527596	0.474152	0.364974	A07	22500000	0.656404	0.543878	0.411233
A07	23550000	0.526892	0.474459	0.365132	A07	22550000	0.65588	0.543608	0.410981
A07	23600000	0.526602	0.474083	0.364777	A07	22600000	0.659502	0.54361	0.411055
A07	23650000	0.526521	0.475219	0.365529	A07	22650000	0.662538	0.543999	0.411435
A07	23700000	0.526369	0.475603	0.365878	A07	22700000	0.666353	0.543721	0.411289
A07	23750000	0.527526	0.47568	0.365926	A07	22750000	0.667905	0.545216	0.412404
A07	23800000	0.523398	0.475506	0.365749	A07	22800000	0.665429	0.54599	0.413033
A07	23850000	0.522423	0.475383	0.365749	A07	22850000	0.665088	0.547471	0.414235
A07	23900000	0.523056	0.474469	0.365038	A07	22900000	0.66562	0.548763	0.415157
A07	23950000	0.520629	0.473432	0.364412	A07	22950000	0.667904	0.548655	0.415221
A07	24000000	0.519631	0.473231	0.36434	A07	23000000	0.666732	0.548684	0.415309
A07	24050000	0.518802	0.472772	0.364003	A07	23050000	0.668429	0.54965	0.416207
A07	24100000	0.519531	0.471891	0.363336	A07	23100000	0.670762	0.549704	0.416225
A07	24150000	0.519284	0.471996	0.363445	A07	23150000	0.668685	0.549911	0.416396
A07	24200000	0.514357	0.473157	0.36431	A07	23200000	0.667923	0.54984	0.416306
A07	24250000	0.51087	0.473899	0.364761	A07	23250000	0.66601	0.551027	0.417263
A07	24300000	0.510893	0.473198	0.364239	A07	23300000	0.661001	0.55106	0.417101
A07	24350000	0.507036	0.47317	0.364342	A07	23350000	0.660461	0.551578	0.417671
A07	24400000	0.506697	0.472054	0.363602	A07	23400000	0.660045	0.551165	0.417287
A07	24450000	0.502611	0.470522	0.362355	A07	23450000	0.659241	0.550806	0.416883
A07	24500000	0.499862	0.470135	0.362088	A07	23500000	0.659744	0.550569	0.41664
A07	24550000	0.498425	0.469926	0.362014	A07	23550000	0.661959	0.550468	0.416402
A07	24600000	0.495303	0.469383	0.361556	A07	23600000	0.659473	0.550721	0.416474
A07	24650000	0.492037	0.468912	0.361256	A07	23650000	0.657848	0.551103	0.416825
A07	24700000	0.48808	0.469364	0.361534	A07	23700000	0.6566	0.551454	0.417086
A07	24750000	0.485725	0.467871	0.360436	A07	23750000	0.653597	0.551639	0.41731
A07	24800000	0.486517	0.467176	0.36001	A07	23800000	0.64937	0.551339	0.41704
A07	24850000	0.484705	0.465616	0.358746	A07	23850000	0.649158	0.551128	0.41682
A07	24900000	0.480962	0.464858	0.358091	A07	23900000	0.649914	0.54999	0.416053
A07	24950000	0.477713	0.464654	0.357834	A07	23950000	0.645244	0.54958	0.415544
A07	25000000	0.476794	0.464165	0.357617	A07	24000000	0.643657	0.549926	0.415815
A07	25050000	0.474322	0.462847	0.356708	A07	24050000	0.643286	0.548804	0.414838
A07	25100000	0.470879	0.462739	0.356676	A07	24100000	0.642313	0.548789	0.414878
A07	25150000	0.46958	0.462802	0.356601	A07	24150000	0.642535	0.54886	0.414934
A07	25200000	0.46742	0.46229	0.356201	A07	24200000	0.641121	0.54983	0.415779
A07	25250000	0.463592	0.462237	0.356257	A07	24250000	0.636673	0.549636	0.415446
					A07	24300000	0.63673	0.549652	0.415417
					A07	24350000	0.633074	0.54946	0.415487
					A07	24400000	0.63157	0.549122	0.415176
					A07	24450000	0.627435	0.548681	0.414823
					A07	24500000	0.624967	0.54781	0.41411
					A07	24550000	0.626005	0.547334	0.413609
					A07	24600000	0.622918	0.547092	0.41344
					A07	24650000	0.620701	0.547342	0.413593
					A07	24700000	0.618905	0.5489	0.414917
					A07	24750000	0.615226	0.548676	0.414894
					A07	24800000	0.615865	0.54829	0.414669
					A07	24850000	0.613687	0.547249	0.413758
					A07	24900000	0.611424	0.546027	0.412866
					A07	24950000	0.609324	0.545946	0.412657
					A07	25000000	0.607846	0.546096	0.41289
					A07	25050000	0.6042	0.545637	0.412376
					A07	25100000	0.600798	0.545953	0.412571
					A07	25150000	0.600723	0.545838	0.412439
					A07	25200000	0.599672	0.545952	0.412448
					A07	25250000	0.593709	0.5459	0.412249
					A07	25300000	0.591741	0.545877	0.412318
					A07	25350000	0.587864	0.545416	0.411905
					A07	25400000	0.585922	0.546117	0.412537
					A07	25450000	0.582715	0.54645	0.412894
					A07	25500000	0.579037	0.547107	0.41342
					A07	25550000	0.573799	0.547376	0.413696
					A07	25600000	0.572855	0.546981	0.413482
					A07	25650000	0.570857	0.546863	0.41335
					A07	25700000	0.569781	0.546965	0.413333
					A07	25750000	0.568647	0.546574	0.413044
					A07	25800000	0.568016	0.546294	0.412817
					A07	25850000	0.565642	0.546221	0.412883
					A07	25900000	0.562843	0.547006	0.413284
					A07	25950000	0.559203	0.547771	0.414187
					A07	26000000	0.556831	0.547219	0.413775
					A07	26050000	0.553986	0.547808	0.414424
					A07	26100000	0.552119	0.547456	0.414168
					A07	26150000	0.551567	0.547642	0.414248
